# Supplementary material for: Bis[μ-4-(methyl­amino)­benzoato]-κ3 O,O′:O;κ3 O:O,O′-bis­{aqua­[4-(methyl­amino)­benzoato-κ2 O,O′](nicotinamide-κN)cadmium(II)}
Source: Acta Crystallogr Sect E Struct Rep Online. 2010 Nov 13;66(Pt 12):m1559–60. doi: 10.1107/S1600536810046258 (PMC3011491; doi:10.1107/S1600536810046258)
Supplement: Supplementary file 1 [file e-66-m1559-sup1.cif]

##############################################################################
###                                                                        ###
###        Electronic paper (Acta Crystallographica Section E)             ###
###                                                                        ###
##############################################################################
#                                                                            #
# This CIF contains the data in a paper accepted for publication in Acta     #
# Crystallographica Section E. It conforms to the requirements of Notes      #
# for Authors for Section E, and has been peer reviewed under the auspices   #
# of the IUCr Commission on Journals.                                        #
#                                                                            #
# Full details of the Crystallographic Information File format               #
# are given in the paper "The Crystallographic Information File (CIF):       #
# a New Standard Archive File for Crystallography" by S. R. Hall, F. H.      #
# Allen and I. D. Brown [Acta Cryst. (1991), A47, 655-685].                  #
#                                                                            #
# The current version of the core CIF dictionary is obtainable from          #
# ftp://ftp.iucr.org/pub/cif_core.dic. The current version number is 2.4.    #
#                                                                            #
# Software is freely available for graphical display of the structure(s) in  #
# this CIF.  For information consult the CIF home page http://www.iucr.org/  #
# cif/home.html                                                              #
#                                                                            #
# This file may be used for bona fide research purposes within the           #
# scientific community so long as proper attribution is given to the journal # 
# article from which it was obtained.                                        #
#                                                                            #
##############################################################################
                                             
data_I
_audit_creation_method     SHELXL-97
_chemical_name_systematic
;
Bis[\m-4-(methylamino)benzoato]-
\k^3^<i>O</i>,<i>O</i>':<i>O</i>;\k^3^<i>O</i>:<i>O</i>,<i>O</i>'-
bis{aqua[4-(methylamino)benzoato-\k^2^<i>O</i>,<i>O</i>'](nicotinamide-
\k<i>N</i>)cadmium(II)}
;
_chemical_name_common     ?
_chemical_formula_moiety     'C44 H48 Cd2 N8 O12'
_chemical_formula_sum     'C44 H48 Cd2 N8 O12'
_chemical_formula_iupac     '[Cd2 (C8 H8 N O2)4 (C6 H6 N2 O)2 (H2 O)2]'
_chemical_formula_weight     1105.72
_chemical_melting_point     ?
_symmetry_cell_setting     triclinic
_symmetry_space_group_name_H-M     'P -1'
_symmetry_space_group_name_Hall     '-P 1'
loop_
    _symmetry_equiv_pos_as_xyz
    'x, y, z'
    '-x, -y, -z'
_cell_length_a     9.5286(2)
_cell_length_b     10.1734(2)
_cell_length_c     13.2876(3)
_cell_angle_alpha     72.831(3)
_cell_angle_beta     75.741(3)
_cell_angle_gamma     67.172(2)
_cell_volume     1121.51(5)
_cell_formula_units_Z     1
_cell_measurement_reflns_used     9941
_cell_measurement_theta_min     2.35
_cell_measurement_theta_max     28.41
_cell_measurement_temperature     100(2)
_exptl_crystal_description     block
_exptl_crystal_colour     colorless
_exptl_crystal_size_max     0.37
_exptl_crystal_size_mid     0.26
_exptl_crystal_size_min     0.10
_exptl_crystal_density_diffrn     1.637
_exptl_crystal_density_meas     ?
_exptl_crystal_density_method     'not measured'
_exptl_crystal_F_000     560
_exptl_absorpt_coefficient_mu     1.020
_exptl_absorpt_correction_type     multi-scan
_exptl_absorpt_process_details     '(SADABS; Bruker, 2005)'
_exptl_absorpt_correction_T_min     0.734
_exptl_absorpt_correction_T_max     0.901
_exptl_special_details     ?
_diffrn_ambient_temperature     100(2)
_diffrn_radiation_type     MoK\a
_diffrn_radiation_wavelength     0.71073
_diffrn_radiation_source     'fine-focus sealed tube'
_diffrn_radiation_monochromator     graphite
_diffrn_measurement_device_type     'Bruker Kappa APEXII CCD area-detector'
_diffrn_measurement_method     '\f and \w'
_diffrn_detector_area_resol_mean     ?
_diffrn_reflns_number     20025
_diffrn_reflns_av_R_equivalents     0.0226
_diffrn_reflns_av_sigmaI/netI     0.0211
_diffrn_reflns_theta_min     1.62
_diffrn_reflns_theta_max     28.41
_diffrn_reflns_theta_full     28.41
_diffrn_measured_fraction_theta_max     0.989
_diffrn_measured_fraction_theta_full     0.989
_diffrn_reflns_limit_h_min     -12
_diffrn_reflns_limit_h_max     12
_diffrn_reflns_limit_k_min     -13
_diffrn_reflns_limit_k_max     13
_diffrn_reflns_limit_l_min     -17
_diffrn_reflns_limit_l_max     16
_diffrn_standards_number     0
_diffrn_standards_interval_count     ?
_diffrn_standards_interval_time     ?
_diffrn_standards_decay_%     ?
_refine_special_details
;
 Refinement of F^2^ against ALL reflections.  The weighted R-factor wR and
 goodness of fit S are based on F^2^, conventional R-factors R are based
 on F, with F set to zero for negative F^2^. The threshold expression of
 F^2^ > 2sigma(F^2^) is used only for calculating R-factors(gt) etc. and is
 not relevant to the choice of reflections for refinement.  R-factors based
 on F^2^ are statistically about twice as large as those based on F, and R-
 factors based on ALL data will be even larger.
;
_reflns_number_total     5581
_reflns_number_gt     5250
_reflns_threshold_expression     I>2\s(I)
_refine_ls_structure_factor_coef     Fsqd
_refine_ls_matrix_type     full
_refine_ls_R_factor_all     0.0259
_refine_ls_R_factor_gt     0.0237
_refine_ls_wR_factor_gt     0.0599
_refine_ls_wR_factor_ref     0.0610
_refine_ls_goodness_of_fit_ref     1.082
_refine_ls_restrained_S_all     1.083
_refine_ls_number_reflns     5581
_refine_ls_number_parameters     324
_refine_ls_number_restraints     1
_refine_ls_hydrogen_treatment     mixed
_refine_ls_weighting_scheme     calc
_refine_ls_weighting_details
         'calc w=1/[\s^2^(Fo^2^)+(0.0294P)^2^+0.9733P] where P=(Fo^2^+2Fc^2^)/3'
_atom_sites_solution_hydrogens     geom
_atom_sites_solution_primary     direct
_atom_sites_solution_secondary     difmap
_refine_ls_shift/su_max     0.000
_refine_ls_shift/su_mean     0.000
_refine_diff_density_max     1.773
_refine_diff_density_min     -0.479
_refine_ls_extinction_method     none
_refine_ls_extinction_coef     ?
loop_
    _atom_type_symbol
    _atom_type_description
    _atom_type_scat_dispersion_real
    _atom_type_scat_dispersion_imag
    _atom_type_scat_source
    'C' 'C' 0.0030 0.0020
                         'International Tables Vol C Tables 4.2.6.8 and 6.1.1.4'
    'H' 'H' 0.0000 0.0000
                         'International Tables Vol C Tables 4.2.6.8 and 6.1.1.4'
    'Cd' 'Cd' -0.8080 1.2020
                         'International Tables Vol C Tables 4.2.6.8 and 6.1.1.4'
    'N' 'N' 0.0060 0.0030
                         'International Tables Vol C Tables 4.2.6.8 and 6.1.1.4'
    'O' 'O' 0.0110 0.0060
                         'International Tables Vol C Tables 4.2.6.8 and 6.1.1.4'
_computing_data_collection     'APEX2 (Bruker, 2007)'
_computing_cell_refinement     'SAINT (Bruker, 2007)'
_computing_data_reduction     'SAINT (Bruker, 2007)'
_computing_structure_solution     'SHELXS97 (Sheldrick, 2008)'
_computing_structure_refinement     'SHELXL97 (Sheldrick, 2008)'
_computing_molecular_graphics     '<i>Mercury</i> (Macrae <i>et al.</i>, 2006)'
_computing_publication_material
                                'WinGX (Farrugia, 1999) and PLATON (Spek, 2009)'
loop_
    _atom_site_type_symbol
    _atom_site_label
    _atom_site_fract_x
    _atom_site_fract_y
    _atom_site_fract_z
    _atom_site_U_iso_or_equiv
    _atom_site_adp_type
    _atom_site_calc_flag
    _atom_site_refinement_flags
    _atom_site_occupancy
    _atom_site_disorder_assembly
    _atom_site_disorder_group
    Cd Cd1 0.183285(14) 0.043205(13) 0.484176(10) 0.01391(5) Uani d . 1 . .
    O O1 0.08486(15) 0.16573(15) 0.62175(12) 0.0210(3) Uani d . 1 . .
    O O2 0.32071(15) 0.00805(14) 0.62305(11) 0.0175(3) Uani d . 1 . .
    O O3 0.04603(16) 0.29436(15) 0.38267(12) 0.0234(3) Uani d . 1 . .
    O O4 -0.01778(15) 0.10432(14) 0.39110(11) 0.0175(3) Uani d . 1 . .
    O O5 0.37181(18) -0.60649(17) 0.33609(16) 0.0357(4) Uani d . 1 . .
    O O6 0.37108(16) 0.12104(15) 0.36256(12) 0.0188(3) Uani d . 1 . .
    H H61 0.357(3) 0.205(4) 0.357(2) 0.039(8) Uiso d . 1 . .
    H H62 0.462(4) 0.084(3) 0.366(2) 0.042(8) Uiso d . 1 . .
    N N1 0.32666(17) -0.18369(16) 0.44351(13) 0.0157(3) Uani d . 1 . .
    N N2 0.1327(2) -0.4634(2) 0.38591(18) 0.0281(4) Uani d . 1 . .
    H H2A 0.071(3) -0.385(3) 0.400(2) 0.037(7) Uiso d . 1 . .
    H H2B 0.099(3) -0.528(3) 0.380(2) 0.039(8) Uiso d . 1 . .
    N N3 0.1429(3) 0.0766(2) 1.10668(16) 0.0335(4) Uani d . 1 . .
    H H3A 0.051(4) 0.113(4) 1.137(3) 0.053(9) Uiso d . 1 . .
    N N4 -0.3405(3) 0.5412(3) -0.00800(18) 0.0413(5) Uani d D 1 . .
    H H4A -0.345(5) 0.491(5) -0.048(3) 0.100(17) Uiso d D 1 . .
    C C1 0.2004(2) 0.09189(19) 0.66971(15) 0.0155(3) Uani d . 1 . .
    C C2 0.1916(2) 0.0959(2) 0.78140(15) 0.0170(3) Uani d . 1 . .
    C C3 0.0524(2) 0.1725(2) 0.83657(17) 0.0232(4) Uani d . 1 . .
    H H3 -0.0311 0.2287 0.8004 0.028 Uiso calc R 1 . .
    C C4 0.0371(2) 0.1661(2) 0.94354(18) 0.0276(4) Uani d . 1 . .
    H H4 -0.0565 0.2179 0.9785 0.033 Uiso calc R 1 . .
    C C5 0.1613(2) 0.0820(2) 1.00047(16) 0.0240(4) Uani d . 1 . .
    C C6 0.3012(2) 0.0073(2) 0.94509(17) 0.0251(4) Uani d . 1 . .
    H H6 0.3854 -0.0478 0.9808 0.030 Uiso calc R 1 . .
    C C7 0.3151(2) 0.0148(2) 0.83732(16) 0.0227(4) Uani d . 1 . .
    H H7 0.4091 -0.0354 0.8017 0.027 Uiso calc R 1 . .
    C C8 0.2541(4) -0.0243(3) 1.1746(2) 0.0446(6) Uani d . 1 . .
    H H8A 0.2118 -0.0199 1.2474 0.067 Uiso calc R 1 . .
    H H8B 0.3456 0.0014 1.1554 0.067 Uiso calc R 1 . .
    H H8C 0.2792 -0.1218 1.1661 0.067 Uiso calc R 1 . .
    C C9 -0.0265(2) 0.23868(19) 0.35120(15) 0.0163(3) Uani d . 1 . .
    C C10 -0.1183(2) 0.32451(19) 0.26270(15) 0.0171(3) Uani d . 1 . .
    C C11 -0.2098(2) 0.2690(2) 0.23138(16) 0.0207(4) Uani d . 1 . .
    H H11 -0.2212 0.1806 0.2710 0.025 Uiso calc R 1 . .
    C C12 -0.2835(2) 0.3414(2) 0.14353(18) 0.0265(4) Uani d . 1 . .
    H H12 -0.3439 0.3015 0.1251 0.032 Uiso calc R 1 . .
    C C13 -0.2687(2) 0.4745(2) 0.08146(18) 0.0288(5) Uani d . 1 . .
    C C14 -0.1827(3) 0.5343(2) 0.1148(2) 0.0324(5) Uani d . 1 . .
    H H14 -0.1749 0.6246 0.0769 0.039 Uiso calc R 1 . .
    C C15 -0.1087(2) 0.4601(2) 0.20394(18) 0.0248(4) Uani d . 1 . .
    H H15 -0.0520 0.5016 0.2246 0.030 Uiso calc R 1 . .
    C C16 -0.3123(3) 0.6668(3) -0.0834(2) 0.0487(7) Uani d . 1 . .
    H H16A -0.3610 0.6892 -0.1446 0.073 Uiso calc R 1 . .
    H H16B -0.2034 0.6454 -0.1052 0.073 Uiso calc R 1 . .
    H H16C -0.3538 0.7491 -0.0506 0.073 Uiso calc R 1 . .
    C C17 0.2634(2) -0.26755(19) 0.42175(15) 0.0157(3) Uani d . 1 . .
    H H17 0.1566 -0.2411 0.4335 0.019 Uiso calc R 1 . .
    C C18 0.3509(2) -0.39229(19) 0.38237(15) 0.0164(3) Uani d . 1 . .
    C C19 0.5101(2) -0.4288(2) 0.36180(18) 0.0221(4) Uani d . 1 . .
    H H19 0.5715 -0.5092 0.3328 0.027 Uiso calc R 1 . .
    C C20 0.5760(2) -0.3436(2) 0.38513(19) 0.0244(4) Uani d . 1 . .
    H H20 0.6823 -0.3663 0.3725 0.029 Uiso calc R 1 . .
    C C21 0.4810(2) -0.2241(2) 0.42749(17) 0.0193(4) Uani d . 1 . .
    H H21 0.5258 -0.1694 0.4456 0.023 Uiso calc R 1 . .
    C C22 0.2834(2) -0.4945(2) 0.36559(16) 0.0188(4) Uani d . 1 . .
loop_
    _atom_site_aniso_label
    _atom_site_aniso_U_11
    _atom_site_aniso_U_22
    _atom_site_aniso_U_33
    _atom_site_aniso_U_12
    _atom_site_aniso_U_13
    _atom_site_aniso_U_23
    Cd1 0.01123(7) 0.01258(7) 0.01849(7) -0.00263(5) -0.00261(5) -0.00593(5)
    O1 0.0179(6) 0.0192(6) 0.0262(7) -0.0015(5) -0.0074(5) -0.0088(6)
    O2 0.0140(6) 0.0195(6) 0.0188(6) -0.0045(5) -0.0017(5) -0.0063(5)
    O3 0.0197(7) 0.0205(7) 0.0329(8) -0.0079(5) -0.0083(6) -0.0050(6)
    O4 0.0160(6) 0.0144(6) 0.0197(7) -0.0047(5) -0.0032(5) -0.0003(5)
    O5 0.0222(7) 0.0254(8) 0.0654(12) -0.0095(6) 0.0063(7) -0.0276(8)
    O6 0.0144(6) 0.0140(6) 0.0246(7) -0.0028(5) -0.0022(5) -0.0031(5)
    N1 0.0139(7) 0.0135(7) 0.0195(8) -0.0047(6) -0.0023(6) -0.0035(6)
    N2 0.0165(8) 0.0182(8) 0.0551(13) -0.0045(7) -0.0054(8) -0.0178(8)
    N3 0.0388(11) 0.0394(11) 0.0193(9) -0.0110(9) 0.0017(8) -0.0103(8)
    N4 0.0413(12) 0.0427(13) 0.0295(11) -0.0085(10) -0.0138(9) 0.0059(10)
    C1 0.0152(8) 0.0129(7) 0.0199(9) -0.0072(6) -0.0012(7) -0.0037(7)
    C2 0.0170(8) 0.0171(8) 0.0187(9) -0.0080(7) -0.0005(7) -0.0054(7)
    C3 0.0185(9) 0.0243(9) 0.0265(10) -0.0051(7) -0.0019(8) -0.0092(8)
    C4 0.0214(10) 0.0338(11) 0.0274(11) -0.0078(9) 0.0038(8) -0.0146(9)
    C5 0.0299(10) 0.0247(9) 0.0199(10) -0.0138(8) 0.0017(8) -0.0070(8)
    C6 0.0236(10) 0.0280(10) 0.0213(10) -0.0049(8) -0.0052(8) -0.0060(8)
    C7 0.0184(9) 0.0268(10) 0.0211(10) -0.0043(8) -0.0016(7) -0.0085(8)
    C8 0.0619(18) 0.0446(15) 0.0201(11) -0.0107(13) -0.0055(11) -0.0079(10)
    C9 0.0109(8) 0.0155(8) 0.0193(9) -0.0021(6) 0.0002(6) -0.0045(7)
    C10 0.0143(8) 0.0138(8) 0.0188(9) -0.0019(6) -0.0010(7) -0.0024(7)
    C11 0.0209(9) 0.0163(8) 0.0233(10) -0.0036(7) -0.0057(7) -0.0037(7)
    C12 0.0258(10) 0.0246(10) 0.0279(11) -0.0039(8) -0.0096(8) -0.0061(8)
    C13 0.0226(10) 0.0263(10) 0.0242(10) 0.0016(8) -0.0048(8) 0.0011(8)
    C14 0.0267(11) 0.0198(10) 0.0364(13) -0.0050(8) -0.0034(9) 0.0093(9)
    C15 0.0200(9) 0.0173(9) 0.0328(11) -0.0068(7) -0.0034(8) 0.0007(8)
    C16 0.0348(14) 0.0494(16) 0.0388(15) -0.0064(12) -0.0058(11) 0.0129(12)
    C17 0.0125(8) 0.0144(8) 0.0200(9) -0.0045(6) -0.0021(6) -0.0039(7)
    C18 0.0157(8) 0.0123(8) 0.0210(9) -0.0056(6) -0.0021(7) -0.0029(7)
    C19 0.0161(9) 0.0146(8) 0.0334(11) -0.0036(7) 0.0009(8) -0.0081(8)
    C20 0.0118(8) 0.0186(9) 0.0414(12) -0.0052(7) 0.0001(8) -0.0079(8)
    C21 0.0152(8) 0.0142(8) 0.0292(10) -0.0061(7) -0.0047(7) -0.0035(7)
    C22 0.0185(9) 0.0140(8) 0.0245(10) -0.0058(7) -0.0035(7) -0.0046(7)
_geom_special_details
;
 All esds (except the esd in the dihedral angle between two l.s. planes)
 are estimated using the full covariance matrix.  The cell esds are taken
 into account individually in the estimation of esds in distances, angles
 and torsion angles; correlations between esds in cell parameters are only
 used when they are defined by crystal symmetry.  An approximate (isotropic)
 treatment of cell esds is used for estimating esds involving l.s. planes.
;
loop_
    _geom_bond_atom_site_label_1
    _geom_bond_atom_site_label_2
    _geom_bond_site_symmetry_2
    _geom_bond_distance
    _geom_bond_publ_flag
    Cd1 N1 . 2.3265(15) yes
    Cd1 O1 . 2.3170(14) yes
    Cd1 O2 . 2.3844(13) yes
    Cd1 O3 . 2.5099(15) yes
    Cd1 O4 . 2.3185(14) yes
    Cd1 O4 2_556 2.5625(13) yes
    Cd1 O6 . 2.3152(14) yes
    Cd1 C1 . 2.7077(18) ?
    O1 C1 . 1.267(2) ?
    O2 C1 . 1.276(2) ?
    O3 C9 . 1.249(2) ?
    O4 C9 . 1.289(2) ?
    O5 C22 . 1.232(2) ?
    O6 H61 . 0.80(3) ?
    O6 H62 . 0.81(3) ?
    N1 C17 . 1.344(2) ?
    N1 C21 . 1.343(2) ?
    N2 C22 . 1.319(3) ?
    N2 H2A . 0.83(3) ?
    N2 H2B . 0.86(3) ?
    N3 C5 . 1.366(3) ?
    N3 C8 . 1.439(4) ?
    N3 H3A . 0.86(3) ?
    N4 H4A . 0.86(4) ?
    C2 C1 . 1.478(3) ?
    C2 C3 . 1.400(3) ?
    C2 C7 . 1.390(3) ?
    C3 H3 . 0.9300 ?
    C4 C3 . 1.377(3) ?
    C4 H4 . 0.9300 ?
    C5 C4 . 1.407(3) ?
    C5 C6 . 1.399(3) ?
    C6 H6 . 0.9300 ?
    C7 C6 . 1.387(3) ?
    C7 H7 . 0.9300 ?
    C8 H8A . 0.9600 ?
    C8 H8B . 0.9600 ?
    C8 H8C . 0.9600 ?
    C9 C10 . 1.489(3) ?
    C10 C11 . 1.397(3) ?
    C10 C15 . 1.395(3) ?
    C11 C12 . 1.376(3) ?
    C11 H11 . 0.9300 ?
    C12 C13 . 1.402(3) ?
    C12 H12 . 0.9300 ?
    C13 N4 . 1.381(3) ?
    C13 C14 . 1.401(4) ?
    C14 H14 . 0.9300 ?
    C15 C14 . 1.393(3) ?
    C15 H15 . 0.9300 ?
    C16 N4 . 1.444(3) ?
    C16 H16A . 0.9600 ?
    C16 H16B . 0.9600 ?
    C16 H16C . 0.9600 ?
    C17 C18 . 1.391(2) ?
    C17 H17 . 0.9300 ?
    C19 C18 . 1.390(3) ?
    C19 C20 . 1.385(3) ?
    C19 H19 . 0.9300 ?
    C20 H20 . 0.9300 ?
    C21 C20 . 1.383(3) ?
    C21 H21 . 0.9300 ?
    C22 C18 . 1.507(2) ?
loop_
    _geom_angle_atom_site_label_1
    _geom_angle_atom_site_label_2
    _geom_angle_atom_site_label_3
    _geom_angle_site_symmetry_1
    _geom_angle_site_symmetry_3
    _geom_angle
    _geom_angle_publ_flag
    O1 Cd1 O2 . . 55.71(5) ?
    O1 Cd1 O3 . . 80.21(5) ?
    O1 Cd1 O4 . . 106.64(5) ?
    O1 Cd1 O4 . 2_556 79.05(5) ?
    O1 Cd1 N1 . . 143.81(5) ?
    O1 Cd1 C1 . . 27.83(5) ?
    O2 Cd1 O3 . . 121.55(5) ?
    O2 Cd1 O4 . 2_556 91.77(4) ?
    O2 Cd1 C1 . . 28.12(5) ?
    O3 Cd1 O4 . 2_556 117.52(4) ?
    O3 Cd1 C1 . . 103.17(5) ?
    O4 Cd1 O2 . . 161.16(5) ?
    O4 Cd1 O3 . . 54.22(4) ?
    O4 Cd1 O4 . 2_556 77.12(5) ?
    O4 Cd1 N1 . . 98.06(5) ?
    O4 Cd1 C1 . . 133.53(5) ?
    O4 Cd1 C1 2_556 . 82.17(5) ?
    O6 Cd1 O1 . . 112.54(5) ?
    O6 Cd1 O2 . . 88.69(5) ?
    O6 Cd1 O3 . . 73.74(5) ?
    O6 Cd1 O4 . . 105.81(5) ?
    O6 Cd1 O4 . 2_556 165.88(5) ?
    O6 Cd1 N1 . . 84.67(5) ?
    O6 Cd1 C1 . . 104.26(5) ?
    N1 Cd1 O2 . . 95.16(5) ?
    N1 Cd1 O3 . . 135.97(5) ?
    N1 Cd1 O4 . 2_556 81.23(5) ?
    N1 Cd1 C1 . . 119.34(6) ?
    C1 O1 Cd1 . . 93.51(11) ?
    C1 O2 Cd1 . . 90.17(11) ?
    C9 O3 Cd1 . . 88.13(11) ?
    Cd1 O4 Cd1 . 2_556 102.88(5) ?
    C9 O4 Cd1 . . 95.93(11) ?
    C9 O4 Cd1 . 2_556 139.46(11) ?
    Cd1 O6 H61 . . 113(2) ?
    Cd1 O6 H62 . . 124(2) ?
    H61 O6 H62 . . 102(3) ?
    C17 N1 Cd1 . . 123.06(12) ?
    C21 N1 Cd1 . . 118.29(12) ?
    C21 N1 C17 . . 118.08(15) ?
    C22 N2 H2A . . 123(2) ?
    C22 N2 H2B . . 116.2(19) ?
    H2A N2 H2B . . 120(3) ?
    C5 N3 C8 . . 123.2(2) ?
    C5 N3 H3A . . 117(2) ?
    C8 N3 H3A . . 117(2) ?
    C13 N4 C16 . . 121.7(2) ?
    C13 N4 H4A . . 122(3) ?
    C16 N4 H4A . . 103(3) ?
    O1 C1 Cd1 . . 58.66(9) ?
    O1 C1 O2 . . 119.58(17) ?
    O1 C1 C2 . . 119.89(16) ?
    O2 C1 Cd1 . . 61.71(10) ?
    O2 C1 C2 . . 120.41(17) ?
    C2 C1 Cd1 . . 167.59(12) ?
    C3 C2 C1 . . 120.01(17) ?
    C7 C2 C1 . . 121.66(17) ?
    C7 C2 C3 . . 118.10(18) ?
    C2 C3 H3 . . 119.4 ?
    C4 C3 C2 . . 121.1(2) ?
    C4 C3 H3 . . 119.4 ?
    C3 C4 C5 . . 120.76(19) ?
    C3 C4 H4 . . 119.6 ?
    C5 C4 H4 . . 119.6 ?
    N3 C5 C4 . . 119.6(2) ?
    N3 C5 C6 . . 122.2(2) ?
    C6 C5 C4 . . 118.18(19) ?
    C5 C6 H6 . . 119.8 ?
    C7 C6 C5 . . 120.5(2) ?
    C7 C6 H6 . . 119.8 ?
    C2 C7 H7 . . 119.3 ?
    C6 C7 C2 . . 121.35(18) ?
    C6 C7 H7 . . 119.3 ?
    N3 C8 H8A . . 109.5 ?
    N3 C8 H8B . . 109.5 ?
    N3 C8 H8C . . 109.5 ?
    H8A C8 H8B . . 109.5 ?
    H8A C8 H8C . . 109.5 ?
    H8B C8 H8C . . 109.5 ?
    O3 C9 O4 . . 120.79(17) ?
    O3 C9 C10 . . 120.31(17) ?
    O4 C9 C10 . . 118.82(16) ?
    C11 C10 C9 . . 121.45(17) ?
    C15 C10 C9 . . 120.91(18) ?
    C15 C10 C11 . . 117.54(18) ?
    C10 C11 H11 . . 119.1 ?
    C12 C11 C10 . . 121.82(19) ?
    C12 C11 H11 . . 119.1 ?
    C11 C12 C13 . . 120.8(2) ?
    C11 C12 H12 . . 119.6 ?
    C13 C12 H12 . . 119.6 ?
    N4 C13 C12 . . 119.0(2) ?
    N4 C13 C14 . . 123.2(2) ?
    C14 C13 C12 . . 117.8(2) ?
    C13 C14 H14 . . 119.6 ?
    C15 C14 C13 . . 120.8(2) ?
    C15 C14 H14 . . 119.6 ?
    C10 C15 H15 . . 119.5 ?
    C14 C15 C10 . . 121.1(2) ?
    C14 C15 H15 . . 119.5 ?
    N4 C16 H16A . . 109.5 ?
    N4 C16 H16B . . 109.5 ?
    N4 C16 H16C . . 109.5 ?
    H16A C16 H16B . . 109.5 ?
    H16A C16 H16C . . 109.5 ?
    H16B C16 H16C . . 109.5 ?
    N1 C17 C18 . . 122.70(16) ?
    N1 C17 H17 . . 118.6 ?
    C18 C17 H17 . . 118.6 ?
    C17 C18 C22 . . 123.63(16) ?
    C19 C18 C17 . . 118.41(17) ?
    C19 C18 C22 . . 117.89(16) ?
    C18 C19 H19 . . 120.5 ?
    C20 C19 C18 . . 119.07(17) ?
    C20 C19 H19 . . 120.5 ?
    C19 C20 H20 . . 120.6 ?
    C21 C20 C19 . . 118.87(17) ?
    C21 C20 H20 . . 120.6 ?
    N1 C21 C20 . . 122.78(17) ?
    N1 C21 H21 . . 118.6 ?
    C20 C21 H21 . . 118.6 ?
    O5 C22 N2 . . 122.37(18) ?
    O5 C22 C18 . . 118.50(17) ?
    N2 C22 C18 . . 119.10(16) ?
loop_
    _geom_torsion_atom_site_label_1
    _geom_torsion_atom_site_label_2
    _geom_torsion_atom_site_label_3
    _geom_torsion_atom_site_label_4
    _geom_torsion_site_symmetry_1
    _geom_torsion_site_symmetry_2
    _geom_torsion_site_symmetry_3
    _geom_torsion_site_symmetry_4
    _geom_torsion
    _geom_torsion_publ_flag
    O2 Cd1 O1 C1 . . . . -5.82(10) ?
    O3 Cd1 O1 C1 . . . . -145.30(11) ?
    O4 Cd1 O1 C1 . . . . 166.82(10) ?
    O4 Cd1 O1 C1 2_556 . . . 93.97(11) ?
    O6 Cd1 O1 C1 . . . . -77.59(11) ?
    N1 Cd1 O1 C1 . . . . 35.80(15) ?
    O1 Cd1 O2 C1 . . . . 5.76(10) ?
    O3 Cd1 O2 C1 . . . . 54.46(11) ?
    O4 Cd1 O2 C1 . . . . -16.57(19) ?
    O4 Cd1 O2 C1 2_556 . . . -69.69(10) ?
    O6 Cd1 O2 C1 . . . . 124.42(10) ?
    N1 Cd1 O2 C1 . . . . -151.05(10) ?
    O1 Cd1 O3 C9 . . . . -124.35(11) ?
    O2 Cd1 O3 C9 . . . . -163.39(10) ?
    O4 Cd1 O3 C9 . . . . -5.50(10) ?
    O4 Cd1 O3 C9 2_556 . . . -52.25(12) ?
    O6 Cd1 O3 C9 . . . . 118.55(11) ?
    N1 Cd1 O3 C9 . . . . 54.71(13) ?
    C1 Cd1 O3 C9 . . . . -140.19(11) ?
    O1 Cd1 O4 Cd1 . . . 2_556 -74.23(6) ?
    O1 Cd1 O4 C9 . . . . 69.63(11) ?
    O2 Cd1 O4 Cd1 . . . 2_556 -55.11(15) ?
    O2 Cd1 O4 C9 . . . . 88.75(17) ?
    O3 Cd1 O4 Cd1 . . . 2_556 -138.50(7) ?
    O3 Cd1 O4 C9 . . . . 5.36(10) ?
    O4 Cd1 O4 Cd1 2_556 . . 2_556 0.0 ?
    O4 Cd1 O4 C9 2_556 . . . 143.86(12) ?
    O6 Cd1 O4 Cd1 . . . 2_556 165.74(5) ?
    O6 Cd1 O4 C9 . . . . -50.40(11) ?
    N1 Cd1 O4 Cd1 . . . 2_556 79.03(5) ?
    N1 Cd1 O4 C9 . . . . -137.11(11) ?
    C1 Cd1 O4 Cd1 . . . 2_556 -65.79(7) ?
    C1 Cd1 O4 C9 . . . . 78.07(12) ?
    O1 Cd1 N1 C17 . . . . 105.36(15) ?
    O1 Cd1 N1 C21 . . . . -83.55(16) ?
    O2 Cd1 N1 C17 . . . . 138.80(14) ?
    O2 Cd1 N1 C21 . . . . -50.11(15) ?
    O3 Cd1 N1 C17 . . . . -73.07(16) ?
    O3 Cd1 N1 C21 . . . . 98.02(15) ?
    O4 Cd1 N1 C17 . . . . -27.75(15) ?
    O4 Cd1 N1 C17 2_556 . . . 47.80(14) ?
    O4 Cd1 N1 C21 . . . . 143.34(14) ?
    O4 Cd1 N1 C21 2_556 . . . -141.11(15) ?
    O6 Cd1 N1 C17 . . . . -133.01(15) ?
    O6 Cd1 N1 C21 . . . . 38.08(14) ?
    C1 Cd1 N1 C17 . . . . 123.62(14) ?
    C1 Cd1 N1 C21 . . . . -65.29(15) ?
    O1 Cd1 C1 O2 . . . . -169.76(17) ?
    O1 Cd1 C1 C2 . . . . 87.0(6) ?
    O2 Cd1 C1 O1 . . . . 169.76(17) ?
    O2 Cd1 C1 C2 . . . . -103.2(6) ?
    O3 Cd1 C1 O1 . . . . 35.18(11) ?
    O3 Cd1 C1 O2 . . . . -134.59(10) ?
    O3 Cd1 C1 C2 . . . . 122.2(6) ?
    O4 Cd1 C1 O1 . . . . -17.53(13) ?
    O4 Cd1 C1 O1 2_556 . . . -81.36(11) ?
    O4 Cd1 C1 O2 . . . . 172.70(9) ?
    O4 Cd1 C1 O2 2_556 . . . 108.88(10) ?
    O4 Cd1 C1 C2 . . . . 69.5(6) ?
    O4 Cd1 C1 C2 2_556 . . . 5.6(6) ?
    O6 Cd1 C1 O1 . . . . 111.46(11) ?
    O6 Cd1 C1 O2 . . . . -58.31(11) ?
    O6 Cd1 C1 C2 . . . . -161.5(6) ?
    N1 Cd1 C1 O1 . . . . -156.66(10) ?
    N1 Cd1 C1 O2 . . . . 33.58(12) ?
    N1 Cd1 C1 C2 . . . . -69.7(6) ?
    Cd1 O1 C1 O2 . . . . 10.37(17) ?
    Cd1 O1 C1 C2 . . . . -165.67(14) ?
    Cd1 O2 C1 O1 . . . . -10.05(16) ?
    Cd1 O2 C1 C2 . . . . 165.96(14) ?
    Cd1 O3 C9 O4 . . . . 9.37(17) ?
    Cd1 O3 C9 C10 . . . . -167.39(15) ?
    Cd1 O4 C9 O3 . . . . -10.20(18) ?
    Cd1 O4 C9 O3 2_556 . . . 107.6(2) ?
    Cd1 O4 C9 C10 . . . . 166.61(13) ?
    Cd1 O4 C9 C10 2_556 . . . -75.6(2) ?
    Cd1 N1 C17 C18 . . . . 170.27(14) ?
    C21 N1 C17 C18 . . . . -0.8(3) ?
    Cd1 N1 C21 C20 . . . . -168.42(16) ?
    C17 N1 C21 C20 . . . . 3.1(3) ?
    C8 N3 C5 C4 . . . . 169.5(2) ?
    C8 N3 C5 C6 . . . . -11.1(4) ?
    C3 C2 C1 Cd1 . . . . -75.0(6) ?
    C3 C2 C1 O1 . . . . 4.7(3) ?
    C3 C2 C1 O2 . . . . -171.30(17) ?
    C7 C2 C1 Cd1 . . . . 99.4(6) ?
    C7 C2 C1 O1 . . . . 179.06(17) ?
    C7 C2 C1 O2 . . . . 3.1(3) ?
    C1 C2 C3 C4 . . . . 173.52(18) ?
    C7 C2 C3 C4 . . . . -1.0(3) ?
    C1 C2 C7 C6 . . . . -173.35(18) ?
    C3 C2 C7 C6 . . . . 1.1(3) ?
    C5 C4 C3 C2 . . . . 0.0(3) ?
    N3 C5 C4 C3 . . . . -179.5(2) ?
    C6 C5 C4 C3 . . . . 1.0(3) ?
    N3 C5 C6 C7 . . . . 179.6(2) ?
    C4 C5 C6 C7 . . . . -1.0(3) ?
    C2 C7 C6 C5 . . . . -0.1(3) ?
    O3 C9 C10 C11 . . . . -175.08(17) ?
    O3 C9 C10 C15 . . . . 8.7(3) ?
    O4 C9 C10 C11 . . . . 8.1(3) ?
    O4 C9 C10 C15 . . . . -168.09(17) ?
    C9 C10 C11 C12 . . . . -173.83(18) ?
    C15 C10 C11 C12 . . . . 2.5(3) ?
    C9 C10 C15 C14 . . . . 173.80(19) ?
    C11 C10 C15 C14 . . . . -2.5(3) ?
    C10 C11 C12 C13 . . . . 0.3(3) ?
    C11 C12 C13 N4 . . . . 177.9(2) ?
    C11 C12 C13 C14 . . . . -3.0(3) ?
    C12 C13 N4 C16 . . . . -171.1(2) ?
    C14 C13 N4 C16 . . . . 9.9(4) ?
    N4 C13 C14 C15 . . . . -178.1(2) ?
    C12 C13 C14 C15 . . . . 2.9(3) ?
    C10 C15 C14 C13 . . . . -0.1(3) ?
    N1 C17 C18 C19 . . . . -2.0(3) ?
    N1 C17 C18 C22 . . . . 174.98(18) ?
    C20 C19 C18 C17 . . . . 2.6(3) ?
    C20 C19 C18 C22 . . . . -174.56(19) ?
    C18 C19 C20 C21 . . . . -0.5(3) ?
    N1 C21 C20 C19 . . . . -2.5(3) ?
    O5 C22 C18 C17 . . . . -175.9(2) ?
    O5 C22 C18 C19 . . . . 1.1(3) ?
    N2 C22 C18 C17 . . . . 2.1(3) ?
    N2 C22 C18 C19 . . . . 179.1(2) ?
loop_
    _geom_hbond_atom_site_label_D
    _geom_hbond_atom_site_label_H
    _geom_hbond_atom_site_label_A
    _geom_hbond_site_symmetry_A
    _geom_hbond_distance_DH
    _geom_hbond_distance_HA
    _geom_hbond_distance_DA
    _geom_hbond_angle_DHA
    _geom_hbond_publ_flag
    N2 H2A O1 2_556 0.83(3) 2.13(3) 2.921(2) 160(2) yes
    N2 H2B O3 1_545 0.86(3) 2.05(3) 2.901(3) 170(3) yes
    O6 H61 O5 1_565 0.79(4) 1.91(4) 2.692(2) 167(3) yes
    O6 H62 O2 2_656 0.81(4) 1.94(4) 2.743(2) 179(3) yes
    C11 H11 O2 2_556 0.93 2.39 3.299(2) 165 yes
    C17 H17 O1 2_556 0.93 2.36 3.216(3) 153 yes
    C21 H21 O2 2_656 0.93 2.45 3.252(3) 145 yes
    C19 H19 Cg3 1_645 0.93 2.74 3.537(2) 144 yes
data_global
_journal_date_recd_electronic     2010-11-05
_journal_date_accepted     2010-11-09
_journal_name_full     'Acta Crystallographica, Section E'
_journal_year     2010
_journal_volume     66
_journal_issue     12
_journal_page_first     m1559
_journal_page_last     m1560
_journal_paper_category     QM
_journal_coeditor_code     XU5083
_publ_contact_author
;
Dr. Tuncer H\"okelek
Hacettepe University,
Department of Physics,
06800 Beytepe
Ankara
Turkey
;
_publ_contact_author_email     merzifon@hacettepe.edu.tr
_publ_contact_author_fax     '90(312)2352550'
_publ_contact_author_phone     '90(312)2977242'
_publ_section_title
;\
Bis[\m-4-(methylamino)benzoato]-\k^3^<i>O</i>,<i>O</i>':<i>O</i>;\k^3^<i>O</i>:\
<i>O</i>,<i>O</i>'-bis{aqua[4-(methylamino)benzoato-\k^2^<i>O</i>,\
<i>O</i>'](nicotinamide-\k<i>N</i>)cadmium(II)}
;
loop_
    _publ_author_name
    _publ_author_address
    'H\"okelek, Tuncer'
;
Department of Physics
Hacettepe University
06800 Beytepe
Ankara
Turkey
;
    'Sa\(glam, Ertu\(grul Gazi'
;
Department of Chemistry
Ankara University
06100 Tando\(gan
Ankara
Turkey
;
    'Tercan, Bar\?i\,s'
;
Department of Physics
Karab\"uk University
78050 Karab\"uk
Turkey
;
    'Aybirdi, \"Ozg\"ur'
;
Department of Chemistry
Kafkas University
36100 Kars
Turkey
;
    'Necefo\(glu, Hacali'
;
Department of Chemistry
Kafkas University
36100 Kars
Turkey
;
