# Supplementary material for: Bis[μ-4-(methyl­amino)­benzoato]-κ3 O,O′:O;κ3 O:O,O′-bis­{aqua­[4-(methyl­amino)­benzoato-κ2 O,O′](nicotinamide-κN)cadmium(II)}
Source: Acta Crystallogr Sect E Struct Rep Online. 2010 Nov 13;66(Pt 12):m1559–60. doi: 10.1107/S1600536810046258 (PMC3011491; doi:10.1107/S1600536810046258)
Supplement: Supplementary file 2 [file e-66-m1559-Isup2.hkl]

#
# h,k,l, Fc-squared, Fo-squared, sigma(Fo-squared) and status flag
#
data_I
_shelx_title ' o95 in P -1'
_shelx_refln_list_code          4
_shelx_F_calc_maximum      206.46
_exptl_crystal_F_000       559.91
_reflns_d_resolution_high  0.7470
 
loop_
 _symmetry_equiv_pos_as_xyz
 'x, y, z'
 '-x, -y, -z'
 
_cell_length_a     9.5286
_cell_length_b    10.1734
_cell_length_c    13.2876
_cell_angle_alpha  72.831
_cell_angle_beta   75.741
_cell_angle_gamma  67.172
 
_shelx_F_squared_multiplier     1.000
 
loop_
 _refln_index_h
 _refln_index_k
 _refln_index_l
 _refln_F_squared_calc
 _refln_F_squared_meas
 _refln_F_squared_sigma
 _refln_observed_status
   1   0   0     4373.48     4429.89     42.73 o
   2   0   0    10041.00    10222.48     86.31 o
   3   0   0      306.10      255.10      4.30 o
   4   0   0      251.85      288.42      4.68 o
   5   0   0     1146.13     1061.30     11.78 o
   6   0   0     4935.90     5020.77     45.16 o
   7   0   0      186.32      184.63      5.87 o
   8   0   0     1958.53     1992.15     27.07 o
   9   0   0      645.25      618.27     15.80 o
  10   0   0      388.82      426.22     16.12 o
  11   0   0      669.86      702.49     29.67 o
 -11   1   0      310.14      311.18     27.27 o
 -10   1   0       20.20       13.62      7.12 o
  -9   1   0     1089.69     1089.61     22.75 o
  -8   1   0     2249.48     2263.54     30.38 o
  -7   1   0       28.94       34.81      5.14 o
  -6   1   0     6328.78     6179.38     63.57 o
  -5   1   0     2518.81     2610.58     29.05 o
  -4   1   0      148.68      141.93      3.82 o
  -3   1   0      419.40      427.06      5.97 o
  -2   1   0     1366.51     1246.15     12.03 o
  -1   1   0     8161.50     8242.14    149.77 o
   0   1   0     9545.03     9270.83    141.52 o
   1   1   0     1261.61     1522.45     15.29 o
   2   1   0     6342.30     7008.04     59.47 o
   3   1   0     8987.58     9079.62     88.36 o
   4   1   0      662.77      739.00      8.42 o
   5   1   0     6141.36     6132.13     53.51 o
   6   1   0      740.45      796.19      9.98 o
   7   1   0      891.98      950.65     16.95 o
   8   1   0     3776.75     3647.77     40.60 o
   9   1   0        1.08        8.55      3.80 o
  10   1   0     1145.62     1108.44     26.55 o
  11   1   0      789.44      800.16     19.96 o
 -10   2   0        3.01       -5.02      5.55 o
  -9   2   0      917.68      874.17     19.92 o
  -8   2   0      877.83      907.46     19.66 o
  -7   2   0      257.11      253.94      7.65 o
  -6   2   0     3647.48     3682.37     43.97 o
  -5   2   0       42.77       45.28      3.29 o
  -4   2   0     3100.13     3186.08     38.36 o
  -3   2   0     4084.20     3884.53     40.07 o
  -2   2   0      370.86      450.13      5.67 o
  -1   2   0     6222.81     6478.87     64.25 o
   0   2   0    13317.56    14072.60    152.50 o
   1   2   0     6384.63     7111.86     56.61 o
   2   2   0    42624.93    43032.66    386.14 o
   3   2   0     4318.57     4528.63     39.44 o
   4   2   0       37.46       44.84      2.17 o
   5   2   0     3433.31     3602.53     32.74 o
   6   2   0     1825.86     1724.94     17.78 o
   7   2   0      132.16      113.36      4.47 o
   8   2   0     1394.81     1428.98     19.09 o
   9   2   0        0.02        6.51      3.58 o
  10   2   0     1945.08     1927.04     35.00 o
  11   2   0      638.06      656.43     17.64 o
  12   2   0       75.18       84.59      9.24 o
 -10   3   0      142.17      157.11     10.80 o
  -9   3   0      744.33      787.88     31.64 o
  -8   3   0      851.08      866.16     28.19 o
  -7   3   0     1684.43     1738.71     27.22 o
  -6   3   0     2778.20     2674.99     30.85 o
  -5   3   0       12.14       10.84      2.39 o
  -4   3   0     4291.97     4301.88     49.90 o
  -3   3   0     2317.61     2407.54     24.52 o
  -2   3   0      774.02      723.45     11.42 o
  -1   3   0     7141.78     7153.26     65.63 o
   0   3   0     1612.76     1702.04     16.93 o
   1   3   0    15651.47    16417.04    147.27 o
   2   3   0    12546.01    13026.96    154.57 o
   3   3   0       48.07       21.55      1.82 o
   4   3   0     5851.92     6090.36     56.79 o
   5   3   0     5550.18     5575.73     49.06 o
   6   3   0        8.53        7.70      2.04 o
   7   3   0     1699.00     1822.59     19.29 o
   8   3   0     1466.88     1450.08     19.35 o
   9   3   0      216.56      227.13     13.98 o
  10   3   0     2000.77     1929.97     39.72 o
  11   3   0       28.98       22.14      5.81 o
  12   3   0      128.30      122.83     12.22 o
  -9   4   0      991.64     1019.20     26.09 o
  -8   4   0      124.16      139.58     14.18 o
  -7   4   0     2098.71     2112.76     36.43 o
  -6   4   0      878.38      933.25     15.62 o
  -5   4   0     1141.99     1118.10     17.06 o
  -4   4   0     1152.40     1166.55     15.45 o
  -3   4   0     1810.64     1871.02     22.20 o
  -2   4   0        4.15       12.22      1.83 o
  -1   4   0     6631.02     7027.82     65.12 o
   0   4   0     1819.60     1664.47     17.21 o
   1   4   0     4106.75     4025.70     38.03 o
   2   4   0    10501.08    10616.16     96.53 o
   3   4   0       49.45       72.11      3.42 o
   4   4   0     8342.22     9017.10     83.07 o
   5   4   0     1239.14     1211.19     13.30 o
   6   4   0        8.44        7.64      2.51 o
   7   4   0     2021.02     1993.43     22.09 o
   8   4   0     1381.14     1366.94     22.52 o
   9   4   0      482.09      481.25     12.05 o
  10   4   0      755.02      757.54     16.32 o
  11   4   0       23.66       20.48      5.88 o
  12   4   0      216.51      229.77     16.58 o
  -9   5   0      672.96      707.43     57.60 o
  -8   5   0       55.29       47.68      9.82 o
  -7   5   0      901.52      894.34     23.22 o
  -6   5   0      904.21      911.58     36.82 o
  -5   5   0     2130.11     2160.39     32.33 o
  -4   5   0     2848.07     2825.19     32.16 o
  -3   5   0      411.02      388.98      7.18 o
  -2   5   0     1026.83      989.12     11.64 o
  -1   5   0      326.08      293.87      5.57 o
   0   5   0        0.68        2.92      1.70 o
   1   5   0     6119.79     6679.71     62.21 o
   2   5   0     1701.78     1628.33     17.37 o
   3   5   0     2864.23     3205.58     34.69 o
   4   5   0     3164.22     3023.75     30.29 o
   5   5   0     1439.03     1410.08     16.31 o
   6   5   0       39.77       41.17      3.30 o
   7   5   0     5721.81     5642.19     55.17 o
   8   5   0      324.41      335.06     11.54 o
   9   5   0     1330.55     1297.83     22.67 o
  10   5   0      913.37      894.61     18.25 o
  11   5   0        9.76        9.33      9.82 o
  12   5   0      124.74      107.39      9.87 o
  -8   6   0        0.48       -4.56      5.65 o
  -7   6   0      914.26      954.22     26.84 o
  -6   6   0       16.34       12.00      7.64 o
  -5   6   0     1920.06     1916.21     24.53 o
  -4   6   0     2138.43     2122.77     26.01 o
  -3   6   0       68.48       57.62      3.77 o
  -2   6   0     1420.83     1428.35     18.28 o
  -1   6   0     2060.05     2130.79     22.90 o
   0   6   0      111.36      110.38      4.00 o
   1   6   0     3140.66     3078.89     30.87 o
   2   6   0     4169.65     4251.84     38.46 o
   3   6   0     3293.47     3364.59     33.56 o
   4   6   0     2491.16     2484.56     25.96 o
   5   6   0      181.95      210.36      5.50 o
   6   6   0      741.59      731.23     10.76 o
   7   6   0      213.81      215.16      7.21 o
   8   6   0     1050.97     1004.65     18.59 o
   9   6   0     1346.67     1375.32     23.73 o
  10   6   0      435.09      456.28     12.63 o
  11   6   0      254.45      269.50     22.48 o
  12   6   0      626.67      656.57     21.13 o
  -7   7   0     1088.38     1140.92     28.02 o
  -6   7   0      318.18      339.34     13.48 o
  -5   7   0      330.77      343.75     11.51 o
  -4   7   0      571.75      541.82     20.43 o
  -3   7   0      268.83      270.62      6.85 o
  -2   7   0     1786.46     1734.15     20.35 o
  -1   7   0      751.40      772.15     12.06 o
   0   7   0      133.83      151.98      5.30 o
   1   7   0     1797.78     1789.89     23.71 o
   2   7   0      473.54      424.03      6.94 o
   3   7   0     1842.53     1822.46     21.52 o
   4   7   0     1020.08     1013.56     13.21 o
   5   7   0      457.85      467.07      8.37 o
   6   7   0     2432.61     2445.42     28.72 o
   7   7   0     5069.41     4930.39     65.20 o
   8   7   0        0.37       -2.92      3.65 o
   9   7   0     1208.16     1121.64     20.94 o
  10   7   0      178.24      154.80      8.53 o
  11   7   0      149.21      131.82      9.19 o
  12   7   0      657.52      700.24     22.21 o
  -6   8   0       29.61       29.22      6.81 o
  -5   8   0      194.76      180.41      9.50 o
  -4   8   0        1.97        6.30      4.48 o
  -3   8   0     1496.56     1473.46     27.63 o
  -2   8   0     1145.19     1120.34     15.35 o
  -1   8   0       62.92       64.43      4.08 o
   0   8   0      327.34      292.13      7.34 o
   1   8   0     2667.44     2628.37     30.40 o
   2   8   0      895.05      861.10     12.06 o
   3   8   0     1324.17     1320.72     17.64 o
   4   8   0      273.90      265.53      7.00 o
   5   8   0       79.05       69.78      4.39 o
   6   8   0      745.42      755.60     15.34 o
   7   8   0      492.30      476.67     12.14 o
   8   8   0      112.74       94.26      6.69 o
   9   8   0      352.38      375.85     11.51 o
  10   8   0      184.51      188.99      9.46 o
  11   8   0      384.02      426.33     16.35 o
  -5   9   0     1363.37     1464.80     33.55 o
  -4   9   0      156.18      160.05      9.17 o
  -3   9   0      256.58      269.74     12.77 o
  -2   9   0      476.31      435.94     13.14 o
  -1   9   0        7.85        5.55      4.30 o
   0   9   0      391.98      402.29     10.74 o
   1   9   0     1132.28     1120.52     17.67 o
   2   9   0      468.71      457.61      9.47 o
   3   9   0      909.24      873.86     16.61 o
   4   9   0      524.26      513.93     12.28 o
   5   9   0       35.35       30.17      4.54 o
   6   9   0      497.97      457.19     11.85 o
   7   9   0       96.77      103.16      6.85 o
   8   9   0      841.90      823.52     20.60 o
   9   9   0     1919.99     1864.58     30.82 o
  10   9   0      148.22      155.54      9.81 o
  11   9   0      394.41      395.75     14.22 o
  -4  10   0       26.68       27.79      6.45 o
  -3  10   0      492.80      495.48     14.66 o
  -2  10   0       64.94       71.86      7.06 o
  -1  10   0        4.38        6.59      5.77 o
   0  10   0      503.01      473.52     13.92 o
   1  10   0     1100.03     1092.09     17.88 o
   2  10   0      505.59      471.34     12.22 o
   3  10   0     3203.00     2960.06     42.47 o
   4  10   0      193.52      198.81      8.49 o
   5  10   0       85.50       96.16      6.58 o
   6  10   0      159.11      209.39      9.08 o
   7  10   0       41.58       41.34      6.20 o
   8  10   0      559.05      540.23     14.10 o
   9  10   0      672.03      629.99     17.33 o
  10  10   0       20.72       17.81      5.98 o
  -2  11   0       64.78       63.08      6.99 o
  -1  11   0        2.20        4.49      5.02 o
   0  11   0      200.56      191.73      8.94 o
   1  11   0       71.70       72.12      9.89 o
   2  11   0      119.51      130.82      8.74 o
   3  11   0     1124.21     1091.25     20.72 o
   4  11   0       30.46       21.44      4.88 o
   5  11   0      291.54      284.14     10.32 o
   6  11   0      821.11      850.89     28.22 o
   7  11   0        0.04        6.62      4.67 o
   8  11   0      163.06      180.16     10.60 o
   9  11   0      660.17      663.61     18.48 o
   0  12   0      270.75      279.40     10.42 o
   1  12   0       67.51       72.49      9.89 o
   2  12   0      322.84      321.26     15.10 o
   3  12   0      470.46      466.27     14.84 o
   4  12   0       47.83       46.20      6.90 o
   5  12   0      774.64      794.51     17.79 o
   6  12   0      197.29      183.84      9.48 o
   7  12   0       86.49      111.31      9.00 o
   8  12   0      338.21      320.59     24.55 o
   4  13   0      108.18      127.28     23.78 o
  -7 -12   1      150.54      133.11      9.83 o
  -6 -12   1      186.31      190.00     11.20 o
  -5 -12   1      620.14      620.23     21.63 o
  -4 -12   1       42.29       50.26      7.39 o
  -3 -12   1      607.42      627.21     17.88 o
  -2 -12   1      324.34      347.39     19.24 o
  -1 -12   1        2.36       -0.74      5.73 o
   0 -12   1      398.47      388.91     21.52 o
  -9 -11   1      198.31      191.76     11.14 o
  -8 -11   1      135.12      132.20      9.98 o
  -7 -11   1      275.59      284.25     13.60 o
  -6 -11   1      391.53      386.74     15.05 o
  -5 -11   1      784.70      768.85     17.11 o
  -4 -11   1        3.46        6.67      4.56 o
  -3 -11   1      796.14      806.72     19.87 o
  -2 -11   1       15.91        6.19     11.71 o
  -1 -11   1        5.01        0.47      6.06 o
   0 -11   1     1081.29     1061.59     23.79 o
   1 -11   1      277.42      272.40     10.34 o
   2 -11   1      100.12       88.05     11.75 o
 -10 -10   1        0.37        1.28      5.53 o
  -9 -10   1      258.83      295.10     12.27 o
  -8 -10   1      329.04      326.71     11.22 o
  -7 -10   1       38.88       38.71      5.63 o
  -6 -10   1      612.99      615.25     14.62 o
  -5 -10   1      326.91      311.92     11.21 o
  -4 -10   1      263.85      243.03     10.64 o
  -3 -10   1     1073.94     1027.25     19.54 o
  -2 -10   1      258.11      250.37      9.23 o
  -1 -10   1     1620.35     1541.58     29.56 o
   0 -10   1      737.74      737.29     15.75 o
   1 -10   1        0.20       -4.15      4.42 o
   2 -10   1      406.04      422.58     13.88 o
   3 -10   1     1036.25     1067.97     23.79 o
   4 -10   1        4.85        4.21      6.50 o
 -10  -9   1        0.24        5.84      6.00 o
  -9  -9   1      769.96      794.70     17.74 o
  -8  -9   1      891.58      895.58     19.90 o
  -7  -9   1        5.89        6.24      4.32 o
  -6  -9   1     1089.73     1062.30     19.94 o
  -5  -9   1       98.04      102.70      6.58 o
  -4  -9   1      936.17      872.31     17.95 o
  -3  -9   1      885.75      838.74     16.37 o
  -2  -9   1      352.37      319.52     10.14 o
  -1  -9   1      399.68      424.73     10.97 o
   0  -9   1     1053.92     1018.05     24.58 o
   1  -9   1        2.20        2.01      4.45 o
   2  -9   1     2069.23     2064.24     36.57 o
   3  -9   1      272.22      271.14     10.88 o
   4  -9   1      273.41      251.16     18.98 o
   5  -9   1      544.80      578.34     19.42 o
 -11  -8   1      335.40      316.35     13.47 o
 -10  -8   1      210.15      226.53     10.89 o
  -9  -8   1      433.22      440.23     21.60 o
  -8  -8   1     1091.85     1058.93     28.97 o
  -7  -8   1       77.15       74.45      6.19 o
  -6  -8   1     1443.76     1430.39     23.92 o
  -5  -8   1      126.54      131.38      6.85 o
  -4  -8   1     1369.70     1408.79     22.95 o
  -3  -8   1     1920.70     1880.05     25.26 o
  -2  -8   1      151.95      137.75      6.54 o
  -1  -8   1     1733.01     1692.93     19.75 o
   0  -8   1      129.67      144.30      5.69 o
   1  -8   1      789.61      806.64     13.95 o
   2  -8   1     2308.53     2267.89     38.65 o
   3  -8   1     1788.00     1856.96     39.55 o
   4  -8   1      686.04      697.20     17.46 o
   5  -8   1     1715.63     1788.64     39.30 o
   6  -8   1        5.56        1.84      6.33 o
 -11  -7   1      169.18      187.64     14.61 o
 -10  -7   1      149.65      174.90      8.87 o
  -9  -7   1      311.47      346.56     12.82 o
  -8  -7   1        0.27       -2.97      3.83 o
  -7  -7   1      613.12      600.08     13.58 o
  -6  -7   1     1527.60     1509.16     22.02 o
  -5  -7   1      111.62      112.07      6.49 o
  -4  -7   1     2086.37     2054.40     22.81 o
  -3  -7   1     1748.72     1791.72     20.27 o
  -2  -7   1      540.94      533.03      8.64 o
  -1  -7   1     1176.84     1135.92     16.16 o
   0  -7   1        4.82        7.76      2.51 o
   1  -7   1      991.88      970.59     14.16 o
   2  -7   1     2710.04     2724.01     29.29 o
   3  -7   1      190.54      169.47      8.47 o
   4  -7   1     1537.98     1528.05     34.94 o
   5  -7   1       88.62       99.84      8.62 o
   6  -7   1      157.81      162.69     10.92 o
   7  -7   1      325.54      346.84     14.91 o
 -12  -6   1      644.23      655.86     30.98 o
 -11  -6   1      281.65      260.30     11.30 o
 -10  -6   1      350.55      318.01     10.63 o
  -9  -6   1     2066.54     1916.29     30.61 o
  -8  -6   1      184.97      154.66      7.60 o
  -7  -6   1     1795.50     1704.91     24.24 o
  -6  -6   1     2088.65     2108.23     28.08 o
  -5  -6   1       63.07       66.56      3.96 o
  -4  -6   1     2773.39     2684.38     27.92 o
  -3  -6   1     2419.84     2538.48     26.39 o
  -2  -6   1     1814.51     1872.89     20.32 o
  -1  -6   1     1667.07     1736.59     18.63 o
   0  -6   1        9.02        7.36      2.17 o
   1  -6   1     1529.67     1540.63     17.70 o
   2  -6   1     2384.21     2446.63     26.15 o
   3  -6   1      474.67      481.28      8.57 o
   4  -6   1     5150.33     5342.69     69.10 o
   5  -6   1      750.08      764.50     20.67 o
   6  -6   1      304.95      314.01     13.26 o
   7  -6   1     1062.75     1064.35     27.05 o
   8  -6   1       88.13       97.80      9.51 o
 -12  -5   1      543.56      528.63     43.42 o
 -11  -5   1       13.59       16.31      5.43 o
 -10  -5   1      719.17      719.28     21.04 o
  -9  -5   1      769.27      791.58     16.33 o
  -8  -5   1       27.15       24.68      3.59 o
  -7  -5   1     2441.65     2352.95     32.32 o
  -6  -5   1      320.39      344.82      6.92 o
  -5  -5   1      148.08      170.00      6.78 o
  -4  -5   1     3116.84     3323.18     33.14 o
  -3  -5   1      154.38      107.21      3.66 o
  -2  -5   1     6746.79     7112.18     66.28 o
  -1  -5   1     6187.00     6240.10     54.56 o
   0  -5   1      302.19      268.34      5.25 o
   1  -5   1      219.56      219.04      4.94 o
   2  -5   1      276.52      294.85      7.29 o
   3  -5   1     1683.73     1706.54     18.14 o
   4  -5   1     4337.73     4462.76     68.56 o
   5  -5   1      778.93      797.49     14.03 o
   6  -5   1     2613.89     2642.95     43.20 o
   7  -5   1      813.68      805.43     21.90 o
   8  -5   1        0.04       -1.96      5.55 o
   9  -5   1      641.91      646.30     22.25 o
 -12  -4   1      448.42      456.16     29.67 o
 -11  -4   1       83.43       83.09     20.29 o
 -10  -4   1      791.62      754.54     16.23 o
  -9  -4   1      361.81      366.27     10.58 o
  -8  -4   1     1147.28     1081.76     15.93 o
  -7  -4   1     2084.32     2113.61     25.45 o
  -6  -4   1      445.51      419.12      8.56 o
  -5  -4   1      407.81      386.79      6.35 o
  -4  -4   1     4923.25     4946.45     47.12 o
  -3  -4   1      475.09      438.00      6.59 o
  -2  -4   1     9853.64    10327.62     94.22 o
  -1  -4   1     2602.02     2785.42     25.33 o
   0  -4   1      208.12      237.17      4.54 o
   1  -4   1     3596.19     3664.95     35.40 o
   2  -4   1      509.37      517.34      7.53 o
   3  -4   1     2288.62     2291.64     23.98 o
   4  -4   1     1574.83     1608.95     18.46 o
   5  -4   1      149.53      146.74      5.57 o
   6  -4   1     1076.77     1010.47     18.39 o
   7  -4   1     2083.18     2065.55     42.73 o
   8  -4   1       12.27       10.27      5.70 o
   9  -4   1      904.04      990.31     41.45 o
 -12  -3   1      369.33      388.34     15.34 o
 -11  -3   1       54.97       66.73      7.71 o
 -10  -3   1     1716.67     1666.50     27.53 o
  -9  -3   1       33.12       32.77      3.76 o
  -8  -3   1     1925.28     1927.70     26.18 o
  -7  -3   1     2094.57     2044.70     27.13 o
  -6  -3   1      282.22      362.60      6.38 o
  -5  -3   1     2215.06     2259.52     23.44 o
  -4  -3   1     4397.34     4470.70     42.53 o
  -3  -3   1     1949.11     2234.03     20.91 o
  -2  -3   1     5979.17     5977.34     55.16 o
  -1  -3   1        5.59        7.12      1.45 o
   0  -3   1     2159.69     2277.12     20.72 o
   1  -3   1     6163.24     6133.97     53.05 o
   2  -3   1      208.35      185.06      4.03 o
   3  -3   1     3979.26     3897.17     37.78 o
   4  -3   1     1258.55     1333.91     16.68 o
   5  -3   1     2649.01     2701.50     28.27 o
   6  -3   1     3507.03     3643.86     44.06 o
   7  -3   1       93.50       90.65      6.65 o
   8  -3   1     1025.15     1048.70     27.13 o
   9  -3   1      712.39      728.93     21.12 o
  10  -3   1      651.79      753.25     40.58 o
 -11  -2   1      422.44      456.78     19.85 o
 -10  -2   1     1754.08     1694.13     27.78 o
  -9  -2   1        3.03        7.23      3.18 o
  -8  -2   1     1346.66     1331.04     18.22 o
  -7  -2   1      430.85      456.45      8.87 o
  -6  -2   1       16.64       17.47      3.26 o
  -5  -2   1     4172.83     4199.83     40.41 o
  -4  -2   1     1639.78     1621.97     15.89 o
  -3  -2   1     1530.15     1587.62     15.09 o
  -2  -2   1     9138.95     9578.82    106.82 o
  -1  -2   1      124.79      234.76      5.14 o
   0  -2   1     2547.27     2481.90     21.90 o
   1  -2   1     8310.74     8521.52     72.28 o
   2  -2   1       67.50       61.09      1.89 o
   3  -2   1     4532.96     4830.25     45.52 o
   4  -2   1     2945.82     2975.66     32.18 o
   5  -2   1       64.23       55.79      3.16 o
   6  -2   1     2073.86     1974.89     25.88 o
   7  -2   1       75.99       72.11      4.42 o
   8  -2   1     1686.61     1698.23     30.77 o
   9  -2   1      819.12      878.00     20.37 o
  10  -2   1        0.06        4.48     10.25 o
 -11  -1   1     1131.12     1179.42     63.27 o
 -10  -1   1     1409.54     1487.16     46.69 o
  -9  -1   1        0.84        5.31      3.02 o
  -8  -1   1     2645.20     2502.15     29.68 o
  -7  -1   1       78.72       72.79      4.49 o
  -6  -1   1     1200.05     1190.60     13.42 o
  -5  -1   1     1787.46     1749.66     18.06 o
  -4  -1   1     3751.44     3996.96     35.40 o
  -3  -1   1     4818.62     4790.41     48.71 o
  -2  -1   1     8090.94     8526.44     71.31 o
  -1  -1   1      559.47      537.79      5.70 o
   0  -1   1     3430.88     3985.56     36.14 o
   1  -1   1       17.69        9.01      0.75 o
   2  -1   1      686.74      662.15      6.61 o
   3  -1   1     3338.66     3161.26     34.41 o
   4  -1   1     2024.11     2231.73     27.02 o
   5  -1   1     1755.91     1818.35     22.96 o
   6  -1   1     2216.48     2236.11     26.14 o
   7  -1   1     1056.62     1093.13     17.16 o
   8  -1   1     2408.02     2379.87     39.83 o
   9  -1   1      816.51      798.95     18.74 o
  10  -1   1        1.23        0.71      4.91 o
  11  -1   1      931.41      973.67     26.35 o
 -11   0   1     1336.99     1440.26     34.25 o
 -10   0   1      865.11      900.44     25.56 o
  -9   0   1      964.27      919.98     21.52 o
  -8   0   1     1100.86     1100.76     17.30 o
  -7   0   1      116.18      112.71      4.95 o
  -6   0   1     1492.90     1515.51     23.03 o
  -5   0   1     5432.91     5452.40     48.11 o
  -4   0   1        6.52       10.36      1.60 o
  -3   0   1     3288.28     3198.52     30.06 o
  -2   0   1     1769.38     2267.28     20.06 o
  -1   0   1      915.04     1009.07      9.69 o
   0   0   1    14907.77    14197.91    318.79 o
   1   0   1        9.99        7.73      1.30 o
   2   0   1     2013.69     2288.82     21.75 o
   3   0   1     3887.58     3681.88     34.55 o
   4   0   1       94.45       65.15      2.61 o
   5   0   1      977.40      801.94     10.98 o
   6   0   1     2354.09     2531.86     24.49 o
   7   0   1      906.50      884.01     12.06 o
   8   0   1      734.95      756.37     14.52 o
   9   0   1        4.28       -1.09      4.19 o
  10   0   1       16.05       19.31      7.07 o
  11   0   1      417.05      438.19     14.52 o
 -11   1   1     1101.07     1187.36     44.07 o
 -10   1   1      179.42      186.67     10.62 o
  -9   1   1      855.57      848.00     20.70 o
  -8   1   1     1108.48     1132.24     20.93 o
  -7   1   1       19.90       20.30      3.22 o
  -6   1   1     4255.63     4219.97     54.84 o
  -5   1   1     3234.75     3290.98     30.48 o
  -4   1   1       40.19       33.81      2.24 o
  -3   1   1      493.28      409.66      6.22 o
  -2   1   1     4997.91     5678.57     51.51 o
  -1   1   1     2484.89     2849.68     22.02 o
   0   1   1     9013.98     9412.15    100.06 o
   1   1   1     1284.69     1156.58     10.08 o
   2   1   1     3718.02     3454.78     31.73 o
   3   1   1     1318.94     1470.54     13.82 o
   4   1   1       99.38       97.86      3.25 o
   5   1   1     5285.73     5523.61     48.43 o
   6   1   1     1014.71      918.01     10.95 o
   7   1   1      568.02      555.62      9.58 o
   8   1   1     1156.53     1066.81     15.37 o
   9   1   1       57.93       56.23      6.01 o
  10   1   1      837.75      850.71     19.89 o
  11   1   1     1091.55     1111.28     27.19 o
  12   1   1        0.14       -4.36      8.29 o
 -10   2   1       37.25       33.59      6.69 o
  -9   2   1     1281.22     1296.66     25.48 o
  -8   2   1     1235.94     1249.82     20.52 o
  -7   2   1      277.63      279.91      7.92 o
  -6   2   1     2686.23     2619.60     32.72 o
  -5   2   1      800.64      841.47     13.10 o
  -4   2   1      900.94      951.29     12.47 o
  -3   2   1     6605.20     6724.52     73.03 o
  -2   2   1      368.21      317.91      6.28 o
  -1   2   1     1642.52     1375.91     12.07 o
   0   2   1       79.15       99.31      1.88 o
   1   2   1      810.19      834.63      7.86 o
   2   2   1        9.94       37.75      1.78 o
   3   2   1     1962.00     1764.43     16.26 o
   4   2   1       86.71       67.52      2.42 o
   5   2   1     9841.08    10098.96     86.08 o
   6   2   1     1687.07     1758.69     17.98 o
   7   2   1      540.77      556.61     10.47 o
   8   2   1      122.36      126.80      5.37 o
   9   2   1       74.85       76.19      5.60 o
  10   2   1     1060.67     1034.43     30.80 o
  11   2   1      644.36      666.93     21.87 o
  12   2   1        1.11       -4.87      5.65 o
 -10   3   1      246.93      278.84     20.07 o
  -9   3   1     1366.32     1391.50     26.99 o
  -8   3   1      267.01      285.03     10.34 o
  -7   3   1      215.33      230.82      7.36 o
  -6   3   1      290.48      296.05      7.90 o
  -5   3   1      468.30      427.70      8.12 o
  -4   3   1     2828.01     2755.66     28.10 o
  -3   3   1     3365.93     3321.31     33.59 o
  -2   3   1      840.86      915.71     10.62 o
  -1   3   1     5495.88     5675.71     52.37 o
   0   3   1      878.43      838.03      9.84 o
   1   3   1      810.85      791.80      9.28 o
   2   3   1      867.59      998.51     11.39 o
   3   3   1       93.19      129.29      3.19 o
   4   3   1      667.18      781.96      8.32 o
   5   3   1     7067.85     6894.57     64.36 o
   6   3   1      735.98      727.70      9.33 o
   7   3   1      654.28      599.91      8.72 o
   8   3   1      493.68      496.99     11.40 o
   9   3   1        5.48        5.37      3.43 o
  10   3   1      348.49      345.03     13.71 o
  11   3   1      288.05      273.73     11.76 o
  12   3   1       20.94       12.98      8.07 o
  -9   4   1     1116.75     1210.69     27.98 o
  -8   4   1      293.59      308.45     13.77 o
  -7   4   1     1696.12     1734.75     25.50 o
  -6   4   1     3331.53     3266.99     37.03 o
  -5   4   1      916.08      900.90     13.36 o
  -4   4   1      681.85      712.78     10.90 o
  -3   4   1     2416.15     2405.73     35.15 o
  -2   4   1        3.90       17.13      1.87 o
  -1   4   1    12963.00    13577.21    132.12 o
   0   4   1     3483.56     3717.22     37.93 o
   1   4   1      424.66      462.21     11.03 o
   2   4   1       17.78       56.60      2.50 o
   3   4   1     2655.28     2787.95     27.22 o
   4   4   1     2280.79     2095.13     21.45 o
   5   4   1     2277.50     2384.66     23.08 o
   6   4   1      214.79      237.22      4.79 o
   7   4   1     2669.87     2733.05     26.84 o
   8   4   1      541.15      538.61     12.15 o
   9   4   1        0.43       -0.74      3.59 o
  10   4   1      274.31      286.91     11.23 o
  11   4   1        2.23       -3.37      4.91 o
  12   4   1      302.67      363.04     30.76 o
  -9   5   1      438.53      471.71     26.18 o
  -8   5   1       23.95       12.32      5.41 o
  -7   5   1      767.41      782.43     24.89 o
  -6   5   1      855.10      854.93     15.70 o
  -5   5   1        7.60        9.64      3.02 o
  -4   5   1     1227.15     1219.25     17.40 o
  -3   5   1     1353.22     1381.82     16.35 o
  -2   5   1      737.06      837.61     10.26 o
  -1   5   1     1519.28     1355.36     15.23 o
   0   5   1      544.95      549.39      7.62 o
   1   5   1      864.70      718.32      9.04 o
   2   5   1     2170.79     2178.71     22.09 o
   3   5   1       30.06       26.64      2.40 o
   4   5   1       14.67       35.14      2.52 o
   5   5   1      437.68      423.39      7.13 o
   6   5   1       52.18       54.72      3.29 o
   7   5   1     4856.98     4898.07     53.95 o
   8   5   1     1298.94     1292.01     21.57 o
   9   5   1     1130.97     1100.51     19.91 o
  10   5   1      613.37      611.69     14.48 o
  11   5   1       63.74       48.73      8.30 o
  12   5   1        1.72       -6.19      7.42 o
  -8   6   1        7.45       17.45     10.04 o
  -7   6   1      722.03      726.25     19.40 o
  -6   6   1      113.33      113.68      6.53 o
  -5   6   1      484.30      507.58     10.33 o
  -4   6   1     2610.08     2640.51     30.97 o
  -3   6   1      717.33      716.69     10.82 o
  -2   6   1      675.02      614.31      9.37 o
  -1   6   1     3499.11     3578.22     38.36 o
   0   6   1      568.81      646.88      9.10 o
   1   6   1     4212.35     4284.02     41.36 o
   2   6   1     2672.94     2651.91     26.87 o
   3   6   1     1044.01     1078.71     12.97 o
   4   6   1      375.20      371.29      8.82 o
   5   6   1     1511.47     1474.66     17.06 o
   6   6   1      200.45      181.69      5.22 o
   7   6   1      577.56      568.63     10.12 o
   8   6   1      535.27      499.58     15.68 o
   9   6   1      902.42      850.59     16.99 o
  10   6   1      766.02      766.44     16.65 o
  11   6   1       63.18       69.78      7.53 o
  12   6   1      315.75      360.32     15.58 o
  -7   7   1      767.17      795.50     34.91 o
  -6   7   1        0.81       -2.83      4.00 o
  -5   7   1      591.05      648.32     15.62 o
  -4   7   1     1212.61     1232.74     20.82 o
  -3   7   1      340.72      322.12      7.23 o
  -2   7   1     1219.53     1233.23     15.74 o
  -1   7   1     1672.51     1556.88     19.66 o
   0   7   1      334.71      326.63      7.87 o
   1   7   1     1974.13     1960.24     23.07 o
   2   7   1     2504.95     2520.92     28.30 o
   3   7   1       97.60       84.80      3.83 o
   4   7   1     1527.31     1469.61     18.41 o
   5   7   1       66.96       63.38      3.88 o
   6   7   1      457.01      426.47      8.66 o
   7   7   1     1515.19     1494.19     19.78 o
   8   7   1       29.24       20.52      4.30 o
   9   7   1      890.15      881.18     17.75 o
  10   7   1      561.01      601.43     14.64 o
  11   7   1       19.32        7.23      6.27 o
  12   7   1      487.56      517.19     18.81 o
  -6   8   1       67.15       46.69     12.22 o
  -5   8   1      171.21      196.96     13.82 o
  -4   8   1     1014.02     1025.68     21.15 o
  -3   8   1        1.15        6.30      4.47 o
  -2   8   1     1964.55     1958.92     22.98 o
  -1   8   1      483.33      518.55      9.11 o
   0   8   1      318.58      328.76      7.59 o
   1   8   1     2661.50     2486.69     28.87 o
   2   8   1     1081.49     1090.10     15.20 o
   3   8   1      474.60      423.24      8.40 o
   4   8   1     1319.81     1278.18     17.09 o
   5   8   1     1244.88     1227.94     16.82 o
   6   8   1     1013.29      974.12     14.61 o
   7   8   1     3107.16     3125.23     44.15 o
   8   8   1       45.44       58.32      5.52 o
   9   8   1      723.10      672.62     15.34 o
  10   8   1       15.99        8.20      4.59 o
  11   8   1      162.69      130.55      9.18 o
  -5   9   1      488.33      519.69     20.50 o
  -4   9   1       88.22       98.07      7.14 o
  -3   9   1       24.94       42.58      5.56 o
  -2   9   1     1702.61     1671.65     22.49 o
  -1   9   1      719.91      718.31     11.60 o
   0   9   1      866.88      834.92     13.43 o
   1   9   1     2676.93     2653.31     31.22 o
   2   9   1      477.59      478.68      8.73 o
   3   9   1      724.56      706.87     11.83 o
   4   9   1     1229.80     1213.07     17.01 o
   5   9   1      198.32      181.20      6.42 o
   6   9   1      528.98      512.54     12.46 o
   7   9   1      871.36      794.18     20.85 o
   8   9   1      288.90      286.16      9.76 o
   9   9   1     1150.39     1133.91     21.64 o
  10   9   1       84.48      105.96      8.27 o
  11   9   1      477.77      533.16     16.09 o
  -4  10   1      388.86      385.24     18.51 o
  -3  10   1      663.65      658.00     16.54 o
  -2  10   1      893.47      946.47     22.53 o
  -1  10   1      253.02      240.06     10.09 o
   0  10   1      274.43      290.67     12.23 o
   1  10   1      710.99      699.37     12.68 o
   2  10   1       22.74       20.98      3.41 o
   3  10   1     3793.72     3623.89     45.29 o
   4  10   1      530.97      467.78     11.83 o
   5  10   1        3.88        6.67      4.72 o
   6  10   1      721.52      669.92     14.93 o
   7  10   1      506.09      513.29     13.04 o
   8  10   1      366.82      375.27     11.55 o
   9  10   1      755.24      748.93     26.67 o
  10  10   1       55.39       67.27      7.53 o
  -2  11   1      904.69      901.97     28.52 o
  -1  11   1       32.69       27.08      5.67 o
   0  11   1     1017.83     1045.42     23.42 o
   1  11   1      833.77      837.61     16.83 o
   2  11   1      565.59      553.25     13.40 o
   3  11   1     1643.14     1558.98     26.29 o
   4  11   1      103.65      115.07      7.13 o
   5  11   1      438.87      453.58     12.27 o
   6  11   1     2611.62     2575.96     47.34 o
   7  11   1      110.62       84.53      6.76 o
   8  11   1      756.91      747.87     17.13 o
   9  11   1      631.38      569.04     16.70 o
  10  11   1        6.05       -3.02      5.27 o
   0  12   1     1121.52     1199.85     25.16 o
   1  12   1      364.72      374.45     11.33 o
   2  12   1      299.71      331.16     12.13 o
   3  12   1      318.91      338.61     12.15 o
   4  12   1       98.33       99.59      7.14 o
   5  12   1      584.22      543.36     16.46 o
   6  12   1      893.78      898.33     18.93 o
   7  12   1        1.82       -1.01      5.18 o
   8  12   1      821.45      825.98     20.64 o
   3  13   1      524.05      528.67     16.20 o
   4  13   1       33.58       25.15      6.30 o
   5  13   1      735.46      782.71     19.98 o
   6  13   1      120.40      107.41      8.87 o
  -6 -12   2      171.93      202.39     11.75 o
  -5 -12   2      913.61      953.01     41.15 o
  -4 -12   2       52.61       48.41      9.66 o
  -3 -12   2      869.44      908.55     22.40 o
  -2 -12   2      663.52      682.51     19.07 o
  -1 -12   2       11.67        7.37      9.88 o
  -8 -11   2      633.98      693.91     19.23 o
  -7 -11   2      243.04      231.84     10.43 o
  -6 -11   2      223.02      215.19     10.08 o
  -5 -11   2     1215.05     1165.45     25.41 o
  -4 -11   2       20.66       12.57      5.66 o
  -3 -11   2     1319.21     1320.98     27.60 o
  -2 -11   2      128.26      120.49      9.07 o
  -1 -11   2       45.93       43.54      6.77 o
   0 -11   2     1232.65     1273.91     27.34 o
   1 -11   2      174.34      174.11     10.79 o
  -9 -10   2      265.27      252.14     11.90 o
  -8 -10   2      344.51      317.53     11.46 o
  -7 -10   2        2.03        2.06      4.55 o
  -6 -10   2      621.88      588.95     14.55 o
  -5 -10   2      800.19      779.20     16.70 o
  -4 -10   2       40.22       51.39      5.61 o
  -3 -10   2      544.63      585.55     16.11 o
  -2 -10   2     1434.80     1403.20     27.91 o
  -1 -10   2      694.26      695.34     17.80 o
   0 -10   2     1504.47     1426.23     28.62 o
   1 -10   2       17.96        9.87      4.67 o
   2 -10   2      605.14      603.90     17.11 o
   3 -10   2      480.92      514.20     15.90 o
 -10  -9   2        2.07        6.64      5.68 o
  -9  -9   2      964.05      957.97     28.66 o
  -8  -9   2     1142.66     1122.53     25.82 o
  -7  -9   2        0.28        1.36      4.72 o
  -6  -9   2     1399.78     1349.36     23.65 o
  -5  -9   2      196.79      183.35     14.30 o
  -4  -9   2     1063.39     1024.05     19.08 o
  -3  -9   2     1780.04     1671.49     28.53 o
  -2  -9   2       40.95       42.57      5.01 o
  -1  -9   2      753.83      704.36     17.18 o
   0  -9   2     1063.40     1047.23     22.28 o
   1  -9   2        0.02       -1.63      3.97 o
   2  -9   2     1386.10     1383.34     32.82 o
   3  -9   2      601.40      647.76     17.33 o
   4  -9   2      165.97      175.33     14.18 o
   5  -9   2     1070.36     1127.81     29.44 o
 -11  -8   2      270.62      291.95     12.54 o
 -10  -8   2      592.75      576.39     17.91 o
  -9  -8   2     1193.65     1145.46     24.12 o
  -8  -8   2      833.88      781.90     20.49 o
  -7  -8   2      245.19      229.80     13.43 o
  -6  -8   2     1481.98     1452.82     24.42 o
  -5  -8   2      141.82      131.93      7.01 o
  -4  -8   2     2141.75     2175.20     29.27 o
  -3  -8   2     1996.54     1957.42     26.70 o
  -2  -8   2      117.02       95.61      5.88 o
  -1  -8   2     1487.40     1531.00     24.26 o
   0  -8   2     1657.54     1629.30     22.66 o
   1  -8   2      615.38      578.30     15.30 o
   2  -8   2     1418.42     1438.80     27.48 o
   3  -8   2       35.24       41.10      5.87 o
   4  -8   2      783.37      784.98     19.14 o
   5  -8   2      692.83      672.38     20.67 o
   6  -8   2       10.25       17.45      7.25 o
 -11  -7   2      241.92      224.34     11.12 o
 -10  -7   2      200.68      217.88     18.17 o
  -9  -7   2      994.34      941.81     18.99 o
  -8  -7   2      148.90      141.06      9.32 o
  -7  -7   2      236.97      216.62      7.94 o
  -6  -7   2     2676.72     2680.13     34.90 o
  -5  -7   2        1.57        1.68      3.15 o
  -4  -7   2     1352.24     1353.83     19.79 o
  -3  -7   2     1667.89     1747.85     27.12 o
  -2  -7   2      258.35      235.29      6.38 o
  -1  -7   2     3082.76     3061.46     35.60 o
   0  -7   2      133.09      132.10      4.74 o
   1  -7   2     1427.98     1408.94     22.34 o
   2  -7   2     2509.72     2466.24     40.56 o
   3  -7   2     1179.46     1184.70     23.40 o
   4  -7   2     1222.19     1180.57     34.47 o
   5  -7   2     1069.68     1079.28     27.15 o
   6  -7   2       63.48       55.60     12.00 o
   7  -7   2     1009.17     1010.88     27.30 o
 -11  -6   2      278.30      306.28     16.02 o
 -10  -6   2      602.61      625.54     17.95 o
  -9  -6   2      783.85      795.47     16.87 o
  -8  -6   2     1298.78     1330.97     20.89 o
  -7  -6   2     3557.50     3533.36     43.97 o
  -6  -6   2      432.45      418.44     10.43 o
  -5  -6   2      228.37      252.32      7.76 o
  -4  -6   2     2645.08     2630.36     29.71 o
  -3  -6   2     3777.20     3813.72     37.93 o
  -2  -6   2     1529.24     1539.95     17.52 o
  -1  -6   2     2943.43     2910.78     29.72 o
   0  -6   2        1.14       -0.92      1.91 o
   1  -6   2      973.97     1024.87     13.22 o
   2  -6   2     3384.87     3470.81     33.14 o
   3  -6   2        7.62        9.81      3.78 o
   4  -6   2     1191.81     1138.31     26.69 o
   5  -6   2        5.64        5.27      6.18 o
   6  -6   2      536.92      536.56     17.59 o
   7  -6   2      765.24      778.35     22.52 o
   8  -6   2      343.96      337.28     27.05 o
 -11  -5   2       19.28       18.01      8.10 o
 -10  -5   2      487.56      499.55     13.32 o
  -9  -5   2      816.00      791.49     16.48 o
  -8  -5   2      110.14      113.26      5.66 o
  -7  -5   2     3479.46     3434.56     39.16 o
  -6  -5   2     1053.08     1005.89     15.93 o
  -5  -5   2     1603.44     1588.58     26.25 o
  -4  -5   2     3087.40     3103.91     31.34 o
  -3  -5   2      132.87      139.08      4.22 o
  -2  -5   2     1276.27     1337.04     15.14 o
  -1  -5   2     3203.69     3209.15     31.79 o
   0  -5   2      109.32      150.56      3.90 o
   1  -5   2     2510.77     2466.87     25.45 o
   2  -5   2     1014.89     1002.26     11.71 o
   3  -5   2      562.88      537.75      8.63 o
   4  -5   2     2485.18     2507.10     34.89 o
   5  -5   2     1330.41     1306.62     24.33 o
   6  -5   2     1262.22     1283.58     29.93 o
   7  -5   2     1196.32     1219.45     29.62 o
   8  -5   2       62.11       47.06      7.86 o
   9  -5   2      502.66      524.19     18.79 o
 -11  -4   2       91.23       82.21      7.27 o
 -10  -4   2      815.88      833.57     17.28 o
  -9  -4   2      373.29      365.90     13.60 o
  -8  -4   2     1148.95     1131.79     16.57 o
  -7  -4   2     1735.12     1684.82     21.44 o
  -6  -4   2      132.45      119.80      5.36 o
  -5  -4   2     1528.26     1680.84     23.73 o
  -4  -4   2     2616.93     2788.58     28.12 o
  -3  -4   2      122.01       80.77      4.05 o
  -2  -4   2    13885.69    14719.80    133.22 o
  -1  -4   2     7846.30     8238.62     75.76 o
   0  -4   2      211.98      187.28      3.83 o
   1  -4   2     4007.60     4223.50     40.45 o
   2  -4   2     1321.03     1312.20     14.76 o
   3  -4   2     1252.14     1288.65     15.08 o
   4  -4   2     3119.22     3300.77     33.58 o
   5  -4   2      113.13      127.75      5.62 o
   6  -4   2       93.65       99.07      8.17 o
   7  -4   2     1333.19     1352.53     63.27 o
   8  -4   2        4.61       -2.52      5.67 o
   9  -4   2     1472.28     1500.58     35.17 o
 -11  -3   2      121.59      146.53     12.00 o
 -10  -3   2     1440.70     1404.62     24.27 o
  -9  -3   2       57.66       69.81      5.53 o
  -8  -3   2     1285.77     1324.66     18.31 o
  -7  -3   2     1216.97     1203.81     18.22 o
  -6  -3   2        1.35        1.08      2.35 o
  -5  -3   2     1127.40     1095.26     12.64 o
  -4  -3   2     1213.55     1238.41     13.95 o
  -3  -3   2     2023.11     2006.57     19.13 o
  -2  -3   2     4451.12     4794.92     48.15 o
  -1  -3   2      162.30      196.21      3.55 o
   0  -3   2      605.01      482.97      5.51 o
   1  -3   2     4429.20     4439.45     38.96 o
   2  -3   2     1553.15     1558.11     14.39 o
   3  -3   2     2912.25     3153.90     31.16 o
   4  -3   2     1544.03     1393.40     16.00 o
   5  -3   2        1.04        2.80      2.26 o
   6  -3   2     1026.41     1000.73     17.11 o
   7  -3   2      791.55      838.21     18.28 o
   8  -3   2      376.24      375.39     14.49 o
   9  -3   2      992.13      979.19     26.07 o
  10  -3   2      361.57      412.04     29.24 o
 -11  -2   2      385.75      422.99     14.34 o
 -10  -2   2     1283.13     1272.24     22.44 o
  -9  -2   2       26.06       23.32      3.58 o
  -8  -2   2     2926.30     2826.18     33.00 o
  -7  -2   2      898.33      892.26     13.28 o
  -6  -2   2      272.50      275.30      6.86 o
  -5  -2   2     4374.44     4549.38     43.29 o
  -4  -2   2      563.02      489.53      6.97 o
  -3  -2   2     4902.54     5047.26     46.40 o
  -2  -2   2     9571.15     9947.91     90.52 o
  -1  -2   2      140.63      148.71      3.33 o
   0  -2   2      321.61      423.99      5.22 o
   1  -2   2     7335.63     7154.48     64.77 o
   2  -2   2       31.73       36.86      1.76 o
   3  -2   2     6627.10     6852.89     63.47 o
   4  -2   2     4929.63     5365.25     50.86 o
   5  -2   2      185.92      217.24      5.28 o
   6  -2   2     1463.74     1549.82     21.22 o
   7  -2   2       22.15       21.02      4.95 o
   8  -2   2      311.28      305.79     10.88 o
   9  -2   2      939.98      922.34     24.53 o
  10  -2   2       90.42       95.77      9.24 o
 -11  -1   2      477.08      462.99     25.31 o
 -10  -1   2      677.59      735.48     23.94 o
  -9  -1   2       22.86       22.36      4.55 o
  -8  -1   2     1268.78     1321.01     18.18 o
  -7  -1   2      448.96      439.90      8.69 o
  -6  -1   2      333.04      334.63      6.95 o
  -5  -1   2      239.89      176.88      5.17 o
  -4  -1   2      431.17      459.34      6.48 o
  -3  -1   2     9288.01     9861.65     88.75 o
  -2  -1   2     5651.89     5866.67     53.03 o
  -1  -1   2      255.60      290.30      5.31 o
   0  -1   2     9720.35     9133.72    160.71 o
   1  -1   2      292.01      261.33      4.49 o
   2  -1   2     2998.86     3028.77     26.42 o
   3  -1   2     9116.50     9478.10     80.79 o
   4  -1   2     3605.55     3627.60     38.01 o
   5  -1   2        4.97       12.45      2.43 o
   6  -1   2     2398.95     2426.94     25.63 o
   7  -1   2      532.35      510.45     12.94 o
   8  -1   2     1006.44     1027.04     24.75 o
   9  -1   2     1009.88      973.26     22.28 o
  10  -1   2      260.49      244.39     12.47 o
  11  -1   2      798.30      758.60     22.68 o
 -11   0   2      514.36      502.26     26.62 o
 -10   0   2      715.22      712.06     16.90 o
  -9   0   2      856.42      830.51     13.75 o
  -8   0   2     2261.58     2262.63     27.48 o
  -7   0   2       29.58       30.34      3.24 o
  -6   0   2     1739.66     1805.24     21.67 o
  -5   0   2     2526.64     2392.25     24.33 o
  -4   0   2       47.89       74.34      2.93 o
  -3   0   2     1325.69     1185.00     13.88 o
  -2   0   2     1545.50     1723.14     20.02 o
  -1   0   2     3283.23     3258.15     47.59 o
   0   0   2     8800.86     8861.81     84.65 o
   1   0   2     6916.97     6651.07     79.64 o
   2   0   2     3957.40     3876.13     38.38 o
   3   0   2     2850.31     3048.14     28.98 o
   4   0   2        0.66       14.21      1.69 o
   5   0   2      521.20      492.65      7.22 o
   6   0   2     4851.19     4697.72     45.62 o
   7   0   2       25.44       28.01      3.38 o
   8   0   2     1311.36     1291.28     24.66 o
   9   0   2      475.36      492.01     13.96 o
  10   0   2      171.62      143.94      8.95 o
  11   0   2      801.74      799.88     43.20 o
 -10   1   2      194.67      210.23     14.03 o
  -9   1   2      526.73      556.38     11.74 o
  -8   1   2      555.99      562.36     10.64 o
  -7   1   2       86.91      103.19      4.79 o
  -6   1   2     1779.13     1731.09     21.04 o
  -5   1   2     4024.23     4099.74     46.25 o
  -4   1   2       44.74       73.59      2.82 o
  -3   1   2     2332.36     2128.61     20.87 o
  -2   1   2     4671.75     5263.32     62.85 o
  -1   1   2    27545.20    27047.89    302.61 o
   0   1   2     4035.55     4551.26     64.41 o
   1   1   2      522.63      521.30      7.13 o
   2   1   2     3117.87     3430.07     31.39 o
   3   1   2     2002.42     1784.95     18.76 o
   4   1   2      294.83      359.45      5.35 o
   5   1   2     7711.72     8014.43     80.73 o
   6   1   2     2986.14     3030.78     32.54 o
   7   1   2       21.57       33.17      2.64 o
   8   1   2     1795.54     1686.31     29.95 o
   9   1   2     1035.73     1009.40     49.59 o
  10   1   2       73.18       71.36      6.90 o
  11   1   2      490.87      537.37     15.86 o
  12   1   2      161.49      159.06     17.89 o
 -10   2   2        0.80       -2.18      7.85 o
  -9   2   2      294.10      268.58      9.52 o
  -8   2   2      578.91      614.85     16.93 o
  -7   2   2      371.93      363.14      8.68 o
  -6   2   2     3524.46     3501.12     41.86 o
  -5   2   2     2754.79     2623.89     31.87 o
  -4   2   2      311.66      249.96      5.11 o
  -3   2   2     2088.89     2069.10     22.00 o
  -2   2   2     1578.47     1747.85     18.92 o
  -1   2   2      442.91      523.84      7.40 o
   0   2   2    15004.54    14629.01    155.62 o
   1   2   2      763.88      798.50      9.78 o
   2   2   2     4596.04     4431.19     37.61 o
   3   2   2      350.44      435.43      5.72 o
   4   2   2      864.92      996.76     10.32 o
   5   2   2     3345.33     3290.31     31.73 o
   6   2   2      976.11      885.10     10.53 o
   7   2   2      443.98      441.62      7.21 o
   8   2   2     1735.37     1780.58     21.95 o
   9   2   2      643.33      598.31     19.32 o
  10   2   2      821.06      825.79     29.97 o
  11   2   2     1257.16     1280.71     30.25 o
  12   2   2       12.92       13.10     10.25 o
 -10   3   2       10.90       24.00      9.60 o
  -9   3   2      909.82      909.51     27.56 o
  -8   3   2      366.19      362.14      8.37 o
  -7   3   2      234.74      233.45      7.20 o
  -6   3   2      430.60      419.02     10.18 o
  -5   3   2      536.08      568.90     10.40 o
  -4   3   2     1054.61     1081.10     15.23 o
  -3   3   2     2812.94     2589.57     32.79 o
  -2   3   2      499.74      493.42      6.12 o
  -1   3   2     5407.42     5353.04     45.91 o
   0   3   2     1230.24     1308.42     15.74 o
   1   3   2     4899.55     4964.99     53.70 o
   2   3   2     5292.55     5011.59     45.45 o
   3   3   2     1140.40     1073.67     12.33 o
   4   3   2     1521.55     1548.57     15.18 o
   5   3   2    10238.84    10812.25     98.87 o
   6   3   2     1690.31     1757.70     17.82 o
   7   3   2     1589.21     1589.12     18.01 o
   8   3   2     2143.89     2085.14     31.84 o
   9   3   2      154.38      162.91      9.29 o
  10   3   2     1124.35     1118.94     25.79 o
  11   3   2     1948.76     1939.76     57.83 o
  12   3   2        7.27        3.18      6.39 o
  -9   4   2      515.87      521.69     20.74 o
  -8   4   2      114.97      124.79      7.31 o
  -7   4   2      252.64      242.99      6.82 o
  -6   4   2     2615.23     2628.52     30.65 o
  -5   4   2      701.16      693.60     11.02 o
  -4   4   2     1347.33     1319.79     16.74 o
  -3   4   2     1563.47     1529.58     15.69 o
  -2   4   2       73.43       77.72      3.53 o
  -1   4   2     3358.44     3288.77     29.41 o
   0   4   2     4026.12     4174.27     38.71 o
   1   4   2     1940.15     1839.15     17.95 o
   2   4   2      495.32      484.96      6.08 o
   3   4   2     1254.76     1235.47     16.83 o
   4   4   2     1634.23     1567.16     16.57 o
   5   4   2     3269.73     3156.66     31.17 o
   6   4   2       54.87       61.03      3.01 o
   7   4   2     2975.34     2925.70     30.01 o
   8   4   2      333.04      341.47      7.79 o
   9   4   2        7.99        0.97      3.59 o
  10   4   2     1444.11     1387.95     27.34 o
  11   4   2      620.92      626.93     17.12 o
  12   4   2       68.13       58.51     13.09 o
  -8   5   2      440.16      475.26     22.25 o
  -7   5   2      524.72      509.14     15.15 o
  -6   5   2     1064.66     1114.72     16.10 o
  -5   5   2        1.05        1.32      2.67 o
  -4   5   2     1548.76     1530.37     19.28 o
  -3   5   2     1190.44     1200.75     17.19 o
  -2   5   2      629.65      625.87      8.90 o
  -1   5   2     5583.46     5701.95     49.91 o
   0   5   2      700.25      727.40      8.84 o
   1   5   2     3008.09     3052.93     30.01 o
   2   5   2     6177.55     6204.49     68.47 o
   3   5   2       52.28       46.37      2.63 o
   4   5   2     2698.00     2635.59     26.43 o
   5   5   2     1772.07     1789.68     19.29 o
   6   5   2      277.67      313.20      7.45 o
   7   5   2     2104.24     2099.28     24.77 o
   8   5   2     2620.45     2659.97     30.83 o
   9   5   2     1265.22     1244.02     21.46 o
  10   5   2     2768.68     2691.34     45.52 o
  11   5   2      209.19      172.12      9.86 o
  12   5   2      390.46      384.25     17.24 o
  -8   6   2       15.35       24.00     10.47 o
  -7   6   2      364.40      360.53     16.14 o
  -6   6   2      428.83      465.60     13.75 o
  -5   6   2      283.12      278.20      7.35 o
  -4   6   2     2069.03     2115.93     25.62 o
  -3   6   2      516.14      509.21      8.61 o
  -2   6   2       88.39       77.93      3.64 o
  -1   6   2     1813.25     1714.15     18.97 o
   0   6   2       22.84       24.76      2.15 o
   1   6   2     2327.13     2342.48     25.77 o
   2   6   2     3203.53     3108.22     33.05 o
   3   6   2       57.69       53.26      2.58 o
   4   6   2     5904.54     5792.98     54.97 o
   5   6   2      971.08     1001.96     12.59 o
   6   6   2      885.28      830.06     12.19 o
   7   6   2      974.10      972.23     14.09 o
   8   6   2       57.39       60.08      4.16 o
   9   6   2     1399.36     1399.70     23.53 o
  10   6   2     2209.67     2123.30     33.12 o
  11   6   2      138.49      153.39      9.52 o
  12   6   2      953.14      950.81     26.21 o
  -7   7   2      427.49      488.73     26.62 o
  -6   7   2       18.58       23.13      7.10 o
  -5   7   2      423.53      382.89     10.81 o
  -4   7   2      731.08      738.20     12.25 o
  -3   7   2      262.06      277.80      6.58 o
  -2   7   2      898.50      950.32     12.95 o
  -1   7   2     2640.41     2621.94     27.73 o
   0   7   2      828.60      884.54     12.57 o
   1   7   2     3045.56     3009.86     32.90 o
   2   7   2     1449.02     1499.91     18.30 o
   3   7   2      426.52      411.66      6.99 o
   4   7   2     4232.07     4272.84     45.08 o
   5   7   2      587.21      567.55     11.57 o
   6   7   2      524.99      552.96      9.76 o
   7   7   2     1726.93     1733.50     22.83 o
   8   7   2       12.02        6.67      2.94 o
   9   7   2      782.77      734.66     19.02 o
  10   7   2     1005.01      961.00     19.10 o
  11   7   2      236.48      213.16     12.24 o
  12   7   2     1071.19     1064.83     29.02 o
  -6   8   2       47.90       46.52      9.60 o
  -5   8   2      575.23      581.73     20.87 o
  -4   8   2     1030.66     1089.23     19.44 o
  -3   8   2       34.69       26.55      3.25 o
  -2   8   2     2226.83     2094.85     24.03 o
  -1   8   2      348.95      359.17      7.37 o
   0   8   2      122.14      116.21      4.95 o
   1   8   2     1397.33     1433.86     18.45 o
   2   8   2     1168.91     1106.46     15.11 o
   3   8   2      796.93      774.91     10.88 o
   4   8   2     2265.92     2203.14     25.90 o
   5   8   2      640.84      607.09     10.45 o
   6   8   2     4067.09     4013.13     43.87 o
   7   8   2     1653.34     1650.24     21.48 o
   8   8   2       58.84       48.04      4.96 o
   9   8   2      994.49      962.68     18.76 o
  10   8   2       27.48       42.72      5.46 o
  11   8   2      596.48      597.38     19.50 o
  12   8   2     1199.77     1266.32     32.05 o
  -5   9   2      279.35      290.69     16.78 o
  -4   9   2      191.17      215.00     14.35 o
  -3   9   2       88.56       87.48      6.61 o
  -2   9   2      696.88      747.27     11.91 o
  -1   9   2      327.27      332.98      7.39 o
   0   9   2      810.91      802.40     12.91 o
   1   9   2     4016.76     4069.06     44.61 o
   2   9   2       13.74       12.10      3.53 o
   3   9   2     1243.89     1246.17     15.70 o
   4   9   2      681.88      689.63     11.44 o
   5   9   2       65.98       64.09      4.36 o
   6   9   2     1921.78     1931.37     24.32 o
   7   9   2     2376.72     2286.71     28.11 o
   8   9   2      144.76      172.25      8.06 o
   9   9   2      976.12      939.96     18.89 o
  10   9   2       10.39        5.49      6.11 o
  11   9   2      461.09      415.21     14.25 o
  -4  10   2      335.08      334.38     17.46 o
  -3  10   2      300.33      263.10     15.73 o
  -2  10   2      961.28      947.24     27.90 o
  -1  10   2      198.69      213.41      7.05 o
   0  10   2      437.97      448.73      9.52 o
   1  10   2      527.48      540.00     10.44 o
   2  10   2      133.17      127.92      6.02 o
   3  10   2     2779.74     2770.06     30.05 o
   4  10   2      321.20      344.55      8.24 o
   5  10   2      476.49      462.41      9.66 o
   6  10   2     1007.81      990.01     18.72 o
   7  10   2        0.93        1.42      3.86 o
   8  10   2      759.31      779.32     16.76 o
   9  10   2     1390.02     1373.66     24.65 o
  10  10   2       22.27       17.56      5.50 o
  11  10   2      449.92      494.36     20.27 o
  -2  11   2      444.15      484.40     20.50 o
  -1  11   2       78.90       70.59      9.82 o
   0  11   2      242.62      238.92      9.21 o
   1  11   2      422.95      443.37     11.35 o
   2  11   2      481.20      488.28     10.51 o
   3  11   2     1792.46     1776.68     25.79 o
   4  11   2      139.15      132.25      7.27 o
   5  11   2      571.71      544.78     15.12 o
   6  11   2      967.75      960.16     18.97 o
   7  11   2       15.53       13.18      4.45 o
   8  11   2     1130.09     1117.88     33.04 o
   9  11   2      334.79      324.15     12.43 o
  10  11   2        1.43       -1.91      5.26 o
  -1  12   2        6.59       -0.89      7.33 o
   0  12   2      854.95      834.12     27.71 o
   1  12   2      247.24      263.40     16.58 o
   2  12   2      319.64      303.48      8.87 o
   3  12   2      465.73      448.94     11.86 o
   4  12   2       67.20       74.59      6.08 o
   5  12   2      603.88      596.89     14.39 o
   6  12   2      728.90      783.50     17.14 o
   7  12   2      109.32      109.23     16.90 o
   8  12   2     1241.75     1231.80     26.14 o
   9  12   2      144.78      164.54      9.90 o
   2  13   2      678.24      714.39     33.60 o
   3  13   2      496.43      477.21     21.16 o
   4  13   2        4.28        2.89      7.52 o
   5  13   2      483.78      485.91     19.91 o
   6  13   2       37.64       45.66      9.01 o
   7  13   2      229.38      180.63     10.12 o
  -5 -12   3      467.46      467.92     15.69 o
  -4 -12   3        7.64        2.00      5.85 o
  -3 -12   3      939.72      994.61     23.94 o
  -2 -12   3      192.80      160.11     17.24 o
  -7 -11   3       72.91       73.87      8.21 o
  -6 -11   3      130.23      128.68      9.55 o
  -5 -11   3      854.31      877.43     21.42 o
  -4 -11   3        0.01        1.27      7.41 o
  -3 -11   3     1074.12     1054.87     23.91 o
  -2 -11   3       98.79       99.42      8.84 o
  -1 -11   3      152.73      140.23      9.70 o
   0 -11   3      695.97      703.17     19.08 o
   1 -11   3      201.39      230.50     13.08 o
  -9 -10   3      461.71      441.01     14.83 o
  -8 -10   3      659.73      703.99     18.73 o
  -7 -10   3        0.02       -1.33      4.56 o
  -6 -10   3     1030.99     1009.49     21.73 o
  -5 -10   3      812.82      755.01     17.67 o
  -4 -10   3       78.22       74.83      7.25 o
  -3 -10   3      258.36      233.23     10.51 o
  -2 -10   3      573.39      562.99     15.95 o
  -1 -10   3      507.10      506.23     15.23 o
   0 -10   3     1755.76     1748.31     33.25 o
   1 -10   3      117.86       97.40     11.29 o
   2 -10   3     1107.82     1128.97     37.73 o
   3 -10   3      369.21      397.79     13.51 o
 -10  -9   3        5.92       -0.98      6.81 o
  -9  -9   3      278.46      296.18     12.20 o
  -8  -9   3      490.84      452.01     12.79 o
  -7  -9   3       23.65       28.83      6.36 o
  -6  -9   3     1173.52     1139.25     21.30 o
  -5  -9   3      262.78      285.00     10.46 o
  -4  -9   3      444.26      436.89     11.56 o
  -3  -9   3      404.56      432.99     11.39 o
  -2  -9   3       40.62       30.11      5.76 o
  -1  -9   3      142.17      140.94      8.61 o
   0  -9   3      638.32      612.50     16.16 o
   1  -9   3        1.20       -3.51      5.04 o
   2  -9   3     1228.68     1228.47     40.12 o
   3  -9   3      524.24      498.73     18.11 o
   4  -9   3      192.97      170.08     22.47 o
 -10  -8   3      254.00      292.34     15.73 o
  -9  -8   3      810.97      843.45     24.50 o
  -8  -8   3      462.35      462.64     13.42 o
  -7  -8   3      136.62      147.38      7.77 o
  -6  -8   3     1247.16     1220.29     21.68 o
  -5  -8   3      184.84      181.23      7.28 o
  -4  -8   3     2418.28     2389.21     31.74 o
  -3  -8   3     1526.67     1423.40     21.06 o
  -2  -8   3       12.01       11.04      4.79 o
  -1  -8   3      728.05      716.69     16.86 o
   0  -8   3      755.63      728.89     17.22 o
   1  -8   3      104.74      100.96      6.22 o
   2  -8   3      455.80      437.35     14.12 o
   3  -8   3      219.01      236.07     14.50 o
   4  -8   3      206.16      204.97     11.71 o
   5  -8   3      808.87      863.52     24.68 o
   6  -8   3       24.10       19.06      7.21 o
 -11  -7   3      209.16      196.60     14.68 o
 -10  -7   3      541.08      546.72     15.48 o
  -9  -7   3     1247.66     1258.58     23.14 o
  -8  -7   3       16.87       15.43      4.52 o
  -7  -7   3        6.40        6.80      3.64 o
  -6  -7   3     2249.51     2254.92     30.56 o
  -5  -7   3       26.43       22.40      3.82 o
  -4  -7   3     1934.95     1976.90     26.67 o
  -3  -7   3      933.99      931.00     15.73 o
  -2  -7   3       38.01       45.27      4.14 o
  -1  -7   3      464.77      488.81     11.44 o
   0  -7   3      146.82      130.40      5.66 o
   1  -7   3     1114.58     1166.11     17.66 o
   2  -7   3     1932.76     1874.79     32.75 o
   3  -7   3       32.43       25.97      5.86 o
   4  -7   3     2151.55     2058.96     43.19 o
   5  -7   3      457.75      417.20     15.58 o
   6  -7   3      116.43      121.33     19.42 o
   7  -7   3      562.88      590.28     20.21 o
 -11  -6   3      260.34      195.98     14.46 o
 -10  -6   3       51.91       61.42      6.40 o
  -9  -6   3      356.08      348.25     10.69 o
  -8  -6   3       84.46       84.81      5.64 o
  -7  -6   3     1820.18     1802.67     25.60 o
  -6  -6   3      483.80      465.69     10.41 o
  -5  -6   3      484.95      483.49     10.28 o
  -4  -6   3     1748.98     1768.65     23.87 o
  -3  -6   3     1917.80     2081.48     29.68 o
  -2  -6   3       97.30      104.34      4.92 o
  -1  -6   3     1928.55     1889.32     22.29 o
   0  -6   3       12.26       22.97      2.82 o
   1  -6   3      188.97      159.09      5.16 o
   2  -6   3     2369.71     2419.33     34.55 o
   3  -6   3      865.67      863.98     25.96 o
   4  -6   3      314.61      322.80     14.43 o
   5  -6   3      714.50      710.38     33.16 o
   6  -6   3      566.75      525.34     29.24 o
   7  -6   3      545.99      605.37     19.75 o
   8  -6   3      136.32      137.30     11.42 o
 -11  -5   3        5.74       25.76      8.73 o
 -10  -5   3      698.99      712.43     24.82 o
  -9  -5   3      388.77      435.67      9.93 o
  -8  -5   3       60.46       71.18      4.77 o
  -7  -5   3     1198.58     1228.71     17.55 o
  -6  -5   3      732.11      728.31     12.96 o
  -5  -5   3      449.45      471.63      9.76 o
  -4  -5   3     4664.92     4750.72     54.92 o
  -3  -5   3      176.88      156.22      4.49 o
  -2  -5   3     1159.48     1116.66     13.28 o
  -1  -5   3     1437.66     1431.94     16.04 o
   0  -5   3       54.06       52.60      2.90 o
   1  -5   3      953.00      957.08     12.03 o
   2  -5   3      297.67      243.69      5.06 o
   3  -5   3      171.15      162.08      5.70 o
   4  -5   3     1396.87     1417.09     22.62 o
   5  -5   3      455.42      463.90     15.25 o
   6  -5   3      678.79      674.98     19.72 o
   7  -5   3     1192.10     1159.79     28.69 o
   8  -5   3      194.78      206.79     12.49 o
 -11  -4   3       32.78       27.88      8.29 o
 -10  -4   3      761.20      788.27     16.25 o
  -9  -4   3      446.65      428.22      9.52 o
  -8  -4   3       12.31       19.21      3.33 o
  -7  -4   3     1495.39     1422.68     18.94 o
  -6  -4   3      867.94      802.56     13.39 o
  -5  -4   3     1804.74     1664.88     20.48 o
  -4  -4   3     1333.01     1297.59     20.91 o
  -3  -4   3      346.09      383.27      6.82 o
  -2  -4   3     4767.31     5145.15     52.12 o
  -1  -4   3     3889.27     4015.45     38.42 o
   0  -4   3      175.13      194.49      4.23 o
   1  -4   3      663.25      653.44      7.94 o
   2  -4   3     1143.62     1164.23     11.69 o
   3  -4   3      275.27      280.46      5.73 o
   4  -4   3     2919.26     2827.80     34.34 o
   5  -4   3       69.67       73.65      5.15 o
   6  -4   3      139.53      121.02      8.93 o
   7  -4   3      515.12      511.60     16.80 o
   8  -4   3       10.60        6.81      5.96 o
   9  -4   3      357.07      352.81     15.25 o
 -11  -3   3      166.00      184.73     13.83 o
 -10  -3   3      884.16      846.20     21.91 o
  -9  -3   3      135.45      149.47      6.10 o
  -8  -3   3      646.49      610.53     10.93 o
  -7  -3   3     1844.54     1848.63     22.88 o
  -6  -3   3      386.28      435.90      8.26 o
  -5  -3   3      197.36      228.10      6.00 o
  -4  -3   3     1562.04     1569.11     20.02 o
  -3  -3   3        0.20        1.29      1.42 o
  -2  -3   3    11779.96    12617.40    123.41 o
  -1  -3   3      682.88      760.61      9.63 o
   0  -3   3      501.69      517.98      6.61 o
   1  -3   3     1918.82     1919.71     20.60 o
   2  -3   3     3700.35     3990.37     33.46 o
   3  -3   3      986.53      906.87     10.18 o
   4  -3   3     2760.08     3010.04     30.40 o
   5  -3   3        7.01        7.30      3.33 o
   6  -3   3     1684.60     1757.80     29.67 o
   7  -3   3     1039.59      980.55     24.35 o
   8  -3   3       11.74        1.70      5.89 o
   9  -3   3      935.30      937.28     31.42 o
  10  -3   3      255.96      281.77     14.18 o
 -11  -2   3      150.31      129.02     11.62 o
 -10  -2   3      644.77      612.15     15.89 o
  -9  -2   3        7.38        2.32      2.81 o
  -8  -2   3     2591.69     2536.59     30.02 o
  -7  -2   3     1102.90     1101.31     15.40 o
  -6  -2   3      161.24      165.20      5.15 o
  -5  -2   3     1599.77     1506.47     16.45 o
  -4  -2   3     3472.80     3604.86     34.52 o
  -3  -2   3     1979.45     2033.97     20.07 o
  -2  -2   3     4849.91     4748.95     47.65 o
  -1  -2   3      871.42      992.64     10.31 o
   0  -2   3      196.65      150.57      2.82 o
   1  -2   3     3456.33     3811.38     38.14 o
   2  -2   3     1016.45      996.01     10.68 o
   3  -2   3      261.14      230.95      5.55 o
   4  -2   3     1334.81     1248.73     14.45 o
   5  -2   3       28.33       32.17      2.84 o
   6  -2   3      960.81      961.11     16.63 o
   7  -2   3      219.02      221.31     14.18 o
   8  -2   3      395.76      367.65     13.98 o
   9  -2   3     1100.98     1111.71     27.89 o
  10  -2   3       61.13       56.57      8.00 o
 -11  -1   3      377.81      368.29     23.13 o
 -10  -1   3      703.71      752.90     24.06 o
  -9  -1   3        0.52       -1.89      3.29 o
  -8  -1   3     1307.41     1348.73     18.29 o
  -7  -1   3     1512.84     1494.86     19.13 o
  -6  -1   3       67.48       60.16      3.64 o
  -5  -1   3      974.11      822.20     10.12 o
  -4  -1   3     3732.97     3960.08     37.40 o
  -3  -1   3     1437.20     1300.73     16.64 o
  -2  -1   3     9060.16     9683.39    103.59 o
  -1  -1   3       33.80       39.38      2.41 o
   0  -1   3    13838.30    14443.56    268.61 o
   1  -1   3      388.85      617.16     10.48 o
   2  -1   3        6.83        3.13      0.92 o
   3  -1   3     9240.21     9653.74     87.34 o
   4  -1   3     6424.80     7048.61     65.24 o
   5  -1   3       52.56       34.40      2.45 o
   6  -1   3     2442.03     2505.88     28.01 o
   7  -1   3      102.71      122.17      6.29 o
   8  -1   3      280.99      279.41     10.09 o
   9  -1   3      729.90      731.33     20.95 o
  10  -1   3       89.68       82.83      8.76 o
  11  -1   3      250.79      264.42     13.87 o
 -11   0   3      425.48      420.66     24.87 o
 -10   0   3      566.89      572.88     20.43 o
  -9   0   3      281.80      284.20      9.32 o
  -8   0   3     1260.67     1241.82     20.08 o
  -7   0   3       78.63       91.34      4.21 o
  -6   0   3      480.25      458.75      8.81 o
  -5   0   3     4329.58     4651.52     44.05 o
  -4   0   3     1270.29     1267.97     17.03 o
  -3   0   3     8185.55     8348.54    101.93 o
  -2   0   3    10868.22    10888.34    104.59 o
  -1   0   3      378.02      449.12      6.56 o
   0   0   3      105.54      112.59      2.70 o
   1   0   3    11892.27    12330.01    130.50 o
   2   0   3     2290.87     2557.67     31.77 o
   3   0   3     9031.30     9214.32     82.79 o
   4   0   3      173.37      226.03      5.19 o
   5   0   3       57.64       43.24      2.88 o
   6   0   3     1286.85     1323.57     17.92 o
   7   0   3       39.22       31.95      4.12 o
   8   0   3     3046.46     2931.03     55.63 o
   9   0   3      364.63      387.96     17.48 o
  10   0   3       77.41       80.03     20.51 o
  11   0   3      865.91      918.18     25.59 o
 -10   1   3      549.37      510.11     26.18 o
  -9   1   3      439.41      432.17     11.51 o
  -8   1   3      973.48     1009.16     17.62 o
  -7   1   3        1.09       -1.03      2.60 o
  -6   1   3     1433.50     1425.64     17.91 o
  -5   1   3     3160.07     3162.16     37.83 o
  -4   1   3      715.03      925.16     14.89 o
  -3   1   3      844.16      816.15     16.20 o
  -2   1   3      847.76      913.19     11.76 o
  -1   1   3       17.03       12.50      1.13 o
   0   1   3     5793.12     5296.33     65.24 o
   1   1   3     1620.15     1756.30     25.78 o
   2   1   3     6210.50     6088.70     65.34 o
   3   1   3     2040.49     2264.34     23.25 o
   4   1   3     1973.00     1994.17     21.15 o
   5   1   3     2990.19     3086.74     30.67 o
   6   1   3     3922.66     3924.29     38.37 o
   7   1   3      125.37      114.91      4.44 o
   8   1   3     1880.41     1929.33     25.80 o
   9   1   3     1318.98     1268.90     24.81 o
  10   1   3       49.40       67.84      6.80 o
  11   1   3      503.77      563.66     42.11 o
  12   1   3       28.40       27.49      7.23 o
 -10   2   3       69.79       58.04     11.78 o
  -9   2   3      338.32      347.50     11.97 o
  -8   2   3      408.67      434.05     14.61 o
  -7   2   3      291.97      280.51      9.50 o
  -6   2   3     1376.19     1380.94     20.48 o
  -5   2   3     5521.14     5597.21     63.90 o
  -4   2   3      216.55      233.11      6.18 o
  -3   2   3    11067.29    10946.67    122.10 o
  -2   2   3     1677.03     1781.38     19.67 o
  -1   2   3    12024.04    12126.32    145.06 o
   0   2   3     7558.39     8158.98     97.38 o
   1   2   3      643.41      515.67      6.74 o
   2   2   3       78.92       68.49      2.61 o
   3   2   3     4936.30     4964.40     48.78 o
   4   2   3      480.57      590.11      6.62 o
   5   2   3     5009.36     4939.27     43.30 o
   6   2   3      900.92      990.77     15.23 o
   7   2   3      996.99      979.75     13.31 o
   8   2   3     1358.81     1359.56     22.77 o
  10   2   3      608.38      639.10     18.78 o
  11   2   3      892.21      917.34     21.41 o
  12   2   3       23.66       22.99      6.77 o
  -9   3   3     1470.99     1560.30     28.82 o
  -8   3   3      299.68      296.59     10.86 o
  -7   3   3      421.50      424.31     11.92 o
  -6   3   3      665.36      628.55     14.49 o
  -5   3   3      350.72      360.48      9.76 o
  -4   3   3      317.99      291.86      8.07 o
  -3   3   3     5550.96     5756.91     80.24 o
  -2   3   3     2774.54     2917.61     34.16 o
  -1   3   3     2498.52     2624.20     27.63 o
   0   3   3    11144.00    10512.74    125.92 o
   1   3   3        4.64        4.36      1.48 o
   2   3   3     7588.73     7426.77     79.41 o
   3   3   3     1197.66     1094.24     12.10 o
   4   3   3     2837.36     3086.14     29.17 o
   5   3   3     6481.32     6620.21     60.74 o
   6   3   3     2090.29     2151.05     20.92 o
   7   3   3     1226.05     1275.61     16.32 o
   8   3   3      826.24      826.25     17.11 o
   9   3   3        3.66        8.74      5.45 o
  10   3   3      802.37      755.98     18.00 o
  11   3   3     1664.24     1668.94     32.05 o
  12   3   3        0.10       -3.47      5.87 o
  -9   4   3      960.17      980.08     38.84 o
  -8   4   3      633.76      703.44     15.24 o
  -7   4   3       31.45       40.76      4.70 o
  -6   4   3     2279.52     2329.50     31.64 o
  -5   4   3       39.66       50.93      4.74 o
  -4   4   3     1767.02     1744.15     35.39 o
  -3   4   3     2752.23     2771.12     38.31 o
  -2   4   3       70.38      100.95      4.36 o
  -1   4   3     5123.68     5356.36     54.43 o
   0   4   3    13524.24    13676.00    145.80 o
   1   4   3      431.74      422.78      6.77 o
   2   4   3      480.47      359.72      6.10 o
   3   4   3     1366.72     1374.99     12.94 o
   4   4   3       46.48       32.76      1.90 o
   5   4   3    12201.39    12499.73    122.21 o
   6   4   3      863.96      926.33     10.87 o
   7   4   3     4148.84     4010.93     42.69 o
   8   4   3      190.34      190.25      6.04 o
   9   4   3       98.30       98.32      5.37 o
  10   4   3     1244.50     1233.18     24.96 o
  11   4   3      501.21      504.53     15.04 o
  12   4   3      123.73      125.79     10.91 o
  -8   5   3       49.56       61.26      7.65 o
  -7   5   3      869.98      859.98     16.77 o
  -6   5   3      646.40      652.61     13.65 o
  -5   5   3        9.32       10.48      3.47 o
  -4   5   3     1181.73     1176.07     20.43 o
  -3   5   3      506.46      512.85      9.38 o
  -2   5   3     1392.42     1489.89     18.58 o
  -1   5   3    10501.69    10760.79    107.06 o
   0   5   3     1331.46     1408.51     18.26 o
   1   5   3     2178.33     2262.96     26.92 o
   2   5   3     4085.78     4045.41     45.48 o
   3   5   3      158.64      108.15      2.83 o
   4   5   3     1650.40     1513.48     18.55 o
   5   5   3     3407.43     3295.10     34.93 o
   6   5   3      144.72      152.06      4.78 o
   7   5   3     1367.52     1469.25     18.45 o
   8   5   3     2705.76     2691.25     37.31 o
   9   5   3      574.55      575.77     10.67 o
  10   5   3      718.35      699.15     17.21 o
  11   5   3        3.21        4.15      4.82 o
  12   5   3      360.83      355.11     15.16 o
  -8   6   3        1.03        5.24     10.04 o
  -7   6   3      846.83      913.64     18.19 o
  -6   6   3     1293.95     1335.77     27.09 o
  -5   6   3        8.88        4.97      5.04 o
  -4   6   3     1530.46     1433.89     21.74 o
  -3   6   3     1078.60     1133.73     17.15 o
  -2   6   3      485.33      482.13      9.11 o
  -1   6   3     5824.38     5859.04     65.25 o
   0   6   3      241.54      237.74      6.54 o
   1   6   3     3691.46     3485.70     36.36 o
   2   6   3     3877.97     3874.88     36.68 o
   3   6   3      508.40      531.77      7.64 o
   4   6   3     2280.58     2411.83     24.22 o
   5   6   3     1572.76     1491.74     18.00 o
   6   6   3      605.51      591.59      9.61 o
   7   6   3     2584.98     2596.91     30.82 o
   8   6   3        1.82        4.04      2.70 o
   9   6   3      649.04      670.09     11.77 o
  10   6   3     1539.10     1473.83     28.43 o
  11   6   3       65.68       64.87      6.96 o
  12   6   3      846.65      875.73     43.42 o
  -7   7   3     1045.34     1111.96     31.49 o
  -6   7   3       53.96       61.54      5.92 o
  -5   7   3      622.79      640.42     14.01 o
  -4   7   3      997.01     1017.95     24.82 o
  -3   7   3      160.49      165.09      6.65 o
  -2   7   3      351.58      347.81      8.17 o
  -1   7   3     1421.31     1493.08     19.51 o
   0   7   3      650.82      689.14     12.09 o
   1   7   3     4782.05     4962.56     51.32 o
   2   7   3     3105.85     2941.48     31.82 o
   3   7   3      190.58      168.19      4.77 o
   4   7   3     6213.27     5989.34     61.25 o
   5   7   3     2628.99     2571.70     28.91 o
   6   7   3     1137.47     1133.46     15.40 o
   7   7   3     1976.71     1967.78     23.93 o
   8   7   3       15.19       13.38      3.09 o
   9   7   3      703.22      717.96     15.75 o
  10   7   3     1051.48     1048.53     22.68 o
  11   7   3       29.93       44.25      6.33 o
  12   7   3      159.08      151.11     11.11 o
  -6   8   3        2.86       -8.29      8.29 o
  -5   8   3     1078.70     1146.47     20.80 o
  -4   8   3      946.66      934.82     17.63 o
  -3   8   3      630.44      627.34     15.85 o
  -2   8   3     2027.55     1995.83     31.81 o
  -1   8   3     1188.84     1178.85     17.12 o
   0   8   3     1223.88     1212.20     18.63 o
   1   8   3     2530.23     2497.48     28.32 o
   2   8   3       66.81       82.13      3.81 o
   3   8   3       22.40       24.46      3.61 o
   4   8   3     1393.87     1340.57     17.26 o
   5   8   3      250.75      258.20      6.47 o
   6   8   3      774.14      745.30     11.90 o
   7   8   3     1842.93     1870.80     26.48 o
   8   8   3       20.50       28.72      3.58 o
   9   8   3     1638.05     1642.80     26.82 o
  10   8   3       66.12       68.88      5.99 o
  11   8   3      343.22      345.42     26.40 o
  12   8   3      416.87      413.22     16.33 o
  -5   9   3      912.83      949.77     29.14 o
  -4   9   3      544.89      547.32     22.30 o
  -3   9   3       32.68       38.33      5.94 o
  -2   9   3      704.32      712.77     13.52 o
  -1   9   3      444.31      444.93     10.04 o
   0   9   3     1012.02     1004.86     17.12 o
   1   9   3     3357.50     3309.31     36.96 o
   2   9   3       76.57       73.45      4.06 o
   3   9   3     2678.36     2562.47     29.54 o
   4   9   3     1152.33     1156.67     15.93 o
   5   9   3      190.20      205.30      6.19 o
   6   9   3     2448.85     2460.35     29.20 o
   7   9   3     2334.09     2177.75     26.82 o
   8   9   3       47.61       30.96      3.87 o
   9   9   3      869.60      858.76     17.46 o
  10   9   3       61.15       91.32      6.76 o
  11   9   3       35.98       39.11      7.23 o
  -4  10   3      215.87      214.61     15.47 o
  -3  10   3      239.47      266.86     16.50 o
  -2  10   3     1433.99     1474.89     22.35 o
  -1  10   3      176.66      165.73      7.47 o
   0  10   3      881.83      871.01     16.71 o
   1  10   3      614.68      617.34     17.27 o
   2  10   3       38.15       34.61      4.43 o
   3  10   3     1658.97     1666.12     19.88 o
   4  10   3      540.50      521.29      9.85 o
   5  10   3       10.85        8.80      3.03 o
   6  10   3     1169.55     1179.83     17.10 o
   7  10   3      297.68      336.98      8.75 o
   8  10   3      332.49      361.83     16.38 o
   9  10   3     1395.41     1391.78     24.42 o
  10  10   3       47.80       62.16      6.80 o
  11  10   3      650.12      636.41     20.11 o
  -2  11   3      983.85      973.13     65.67 o
  -1  11   3       12.93        3.34      4.96 o
   0  11   3      372.45      402.97     10.44 o
   1  11   3      472.10      440.19     11.68 o
   2  11   3      375.57      344.75     14.49 o
   3  11   3     1497.39     1469.84     21.03 o
   4  11   3      436.70      430.72      9.16 o
   5  11   3      293.90      302.79      7.81 o
   6  11   3      919.05      933.54     15.04 o
   7  11   3      311.74      289.66      9.72 o
   8  11   3      654.84      648.38     15.01 o
   9  11   3      580.01      614.45     18.32 o
  10  11   3        1.09        3.07      5.03 o
  -1  12   3       71.76       86.60     11.42 o
   0  12   3     1007.21     1062.46     91.42 o
   1  12   3      134.82      126.60     10.12 o
   2  12   3      500.46      510.98     14.31 o
   3  12   3      440.81      415.69     12.65 o
   4  12   3       17.18       20.84      6.15 o
   5  12   3      430.23      393.19     14.79 o
   6  12   3      692.89      682.76     16.00 o
   7  12   3       16.75       15.63      4.99 o
   8  12   3     1001.07     1021.77     22.25 o
   9  12   3      185.09      229.16     15.21 o
   2  13   3      697.12      698.05     20.23 o
   3  13   3      507.87      498.41     23.56 o
   4  13   3        3.26        6.97     10.04 o
   5  13   3      600.87      606.96     23.66 o
   6  13   3      642.55      658.34     24.91 o
   7  13   3       27.22       30.87      8.93 o
  -7 -11   4       40.62       41.35      9.69 o
  -6 -11   4       69.99       97.75     12.24 o
  -5 -11   4      471.85      497.37     36.00 o
  -4 -11   4        9.07       -0.83      5.41 o
  -3 -11   4      733.11      807.06     23.40 o
  -2 -11   4      393.85      382.29     13.92 o
  -1 -11   4      303.55      309.69     12.93 o
   0 -11   4      497.74      522.60     25.67 o
  -8 -10   4      643.17      629.95     18.14 o
  -7 -10   4       12.34       13.36      5.21 o
  -6 -10   4      748.45      763.55     44.51 o
  -5 -10   4      714.31      746.40     18.77 o
  -4 -10   4       14.63       15.01     11.25 o
  -3 -10   4      163.33      158.49      9.52 o
  -2 -10   4      214.43      199.19     10.34 o
  -1 -10   4       82.88       88.64      7.88 o
   0 -10   4      977.70      988.13     22.76 o
   1 -10   4       99.22       92.60      8.40 o
   2 -10   4      798.15      782.95     23.57 o
  -9  -9   4       45.90       47.80      9.51 o
  -8  -9   4      680.11      692.81     30.59 o
  -7  -9   4        8.28       10.81      4.70 o
  -6  -9   4     1177.39     1254.20     22.72 o
  -5  -9   4     1058.78     1014.60     19.37 o
  -4  -9   4      125.82      153.44      8.71 o
  -3  -9   4      901.10      864.14     19.67 o
  -2  -9   4       48.88       38.36      6.16 o
  -1  -9   4      187.97      185.68     11.88 o
   0  -9   4      965.60      942.62     21.09 o
   1  -9   4        6.04       -3.03      4.61 o
   2  -9   4      809.07      840.90     21.70 o
   3  -9   4      645.07      692.50     17.34 o
   4  -9   4       11.74       13.49      5.60 o
 -10  -8   4       13.22       30.38      8.81 o
  -9  -8   4      591.86      637.45     17.20 o
  -8  -8   4      292.27      269.69     14.11 o
  -7  -8   4       37.94       30.20      7.12 o
  -6  -8   4     1183.77     1212.57     19.63 o
  -5  -8   4      235.21      265.64      8.36 o
  -4  -8   4     1177.90     1189.34     18.85 o
  -3  -8   4      723.51      787.37     14.38 o
  -2  -8   4       52.13       45.82      5.10 o
  -1  -8   4      308.16      311.87      9.62 o
   0  -8   4     1625.48     1589.06     55.69 o
   1  -8   4       33.68       43.74      5.83 o
   2  -8   4     1074.27     1099.37     23.03 o
   3  -8   4       85.75       74.79      6.61 o
   4  -8   4      334.16      307.44     14.18 o
   5  -8   4      712.63      747.61     25.31 o
 -10  -7   4      280.65      274.37     16.15 o
  -9  -7   4     1091.96     1118.22     20.89 o
  -8  -7   4       12.47       13.57      3.95 o
  -7  -7   4        5.29        3.62      3.61 o
  -6  -7   4     1080.84     1096.04     17.89 o
  -5  -7   4       18.47       17.71      4.16 o
  -4  -7   4     1745.28     1765.01     24.57 o
  -3  -7   4     2303.64     2257.45     29.60 o
  -2  -7   4       25.32       33.45      3.84 o
  -1  -7   4     1507.80     1473.03     20.83 o
   0  -7   4      856.52      853.04     16.23 o
   1  -7   4      166.13      151.31      7.23 o
   2  -7   4      300.79      302.39      8.81 o
   3  -7   4       20.94       34.82      6.39 o
   4  -7   4      332.58      325.02     13.48 o
   5  -7   4      883.45      933.44     25.25 o
   6  -7   4       84.58       84.00      9.20 o
 -11  -6   4      334.76      336.22     21.16 o
 -10  -6   4      306.42      298.80     29.02 o
  -9  -6   4     1088.66     1076.07     22.62 o
  -8  -6   4      777.41      798.59     14.68 o
  -7  -6   4     1292.24     1270.74     19.79 o
  -6  -6   4     1132.03     1169.98     18.25 o
  -5  -6   4      155.56      183.89      6.71 o
  -4  -6   4     1957.12     2070.71     27.33 o
  -3  -6   4      608.49      606.42     11.12 o
  -2  -6   4        1.69        6.92      2.92 o
  -1  -6   4     2155.77     2312.30     29.21 o
   0  -6   4      320.23      371.65      8.26 o
   1  -6   4     1196.57     1199.91     19.85 o
   2  -6   4     4270.01     4182.19     54.59 o
   3  -6   4       54.29       50.08      5.71 o
   4  -6   4     1123.52     1139.25     55.20 o
   5  -6   4      753.76      724.06     20.92 o
   6  -6   4      610.02      578.16     21.82 o
   7  -6   4      454.92      458.49     17.21 o
 -11  -5   4       10.88        0.32      6.70 o
 -10  -5   4      102.43      108.85     11.18 o
  -9  -5   4      152.29      159.15      8.31 o
  -8  -5   4       36.81       30.39      3.72 o
  -7  -5   4      395.44      387.11      8.52 o
  -6  -5   4      981.19      994.54     15.89 o
  -5  -5   4      650.90      587.65     11.71 o
  -4  -5   4     3637.15     3852.34     45.62 o
  -3  -5   4      343.75      365.54      7.95 o
  -2  -5   4      458.61      497.34      9.14 o
  -1  -5   4     2759.81     2771.96     33.31 o
   0  -5   4       57.49       65.65      3.68 o
   1  -5   4     4078.14     4089.62     47.37 o
   2  -5   4     1553.58     1568.45     24.94 o
   3  -5   4      167.04      176.11      7.13 o
   4  -5   4      131.05      128.43      6.49 o
   5  -5   4      397.76      417.22     20.07 o
   6  -5   4       32.63       33.78      6.27 o
   7  -5   4     2154.80     2191.86     46.23 o
   8  -5   4      334.71      339.27     15.03 o
 -11  -4   4       17.72       16.33     11.35 o
 -10  -4   4     2021.87     1911.57     37.69 o
  -9  -4   4      616.93      610.90     13.74 o
  -8  -4   4       53.92       51.75      4.90 o
  -7  -4   4     1919.33     1932.81     26.22 o
  -6  -4   4     1048.55     1042.22     15.97 o
  -5  -4   4      619.57      646.96     10.94 o
  -4  -4   4     1412.97     1391.99     22.06 o
  -3  -4   4      415.71      427.47      7.05 o
  -2  -4   4     1198.66     1178.06     15.90 o
  -1  -4   4     3662.80     3824.92     36.32 o
   0  -4   4       54.64       50.23      2.51 o
   1  -4   4     3394.03     3426.83     31.14 o
   2  -4   4     2037.37     2312.78     23.40 o
   3  -4   4      714.43      674.72     10.99 o
   4  -4   4     3311.54     3351.68     44.87 o
   5  -4   4        2.98        5.21      3.97 o
   6  -4   4      381.12      369.03     13.53 o
   7  -4   4      733.11      700.32     20.29 o
   8  -4   4      297.90      331.62     14.41 o
   9  -4   4      351.60      369.50     15.65 o
 -11  -3   4      292.89      331.57     22.91 o
 -10  -3   4      793.33      762.02     25.70 o
  -9  -3   4      141.75      147.45      7.58 o
  -8  -3   4      112.88      103.21      6.30 o
  -7  -3   4     1652.79     1582.05     23.40 o
  -6  -3   4      725.25      730.85     14.19 o
  -5  -3   4     1628.29     1651.91     22.59 o
  -4  -3   4      725.23      746.61     13.74 o
  -3  -3   4      511.02      560.91      8.75 o
  -2  -3   4     6981.65     7265.88     79.67 o
  -1  -3   4      645.25      652.93     12.27 o
   0  -3   4      260.47      244.16      4.09 o
   1  -3   4     6021.68     6575.05     64.93 o
   2  -3   4     2364.02     2254.22     22.28 o
   3  -3   4     2733.17     2907.60     28.41 o
   4  -3   4     3538.73     3471.57     40.44 o
   5  -3   4        9.98        0.97      3.83 o
   6  -3   4      974.50      982.41     24.82 o
   7  -3   4      683.20      704.29     19.81 o
   8  -3   4       13.16       10.18      5.45 o
   9  -3   4     1135.02     1114.55     28.48 o
  10  -3   4      238.36      269.17     32.29 o
 -11  -2   4      130.02      120.95     12.87 o
 -10  -2   4      447.18      441.37     13.85 o
  -9  -2   4      138.62      118.29      8.69 o
  -8  -2   4     1799.00     1659.89     26.01 o
  -7  -2   4     2359.99     2327.31     31.16 o
  -6  -2   4       98.79      105.35      5.41 o
  -5  -2   4     1025.92     1055.45     15.87 o
  -4  -2   4     4515.46     4762.85     54.25 o
  -3  -2   4        3.27        4.30      1.95 o
  -2  -2   4     2908.25     3109.84     40.34 o
  -1  -2   4      270.32      217.34      8.00 o
   0  -2   4      834.76      872.51     14.03 o
   1  -2   4     4150.17     3875.33     42.41 o
   2  -2   4     2289.64     2663.10     27.37 o
   3  -2   4     3765.71     4017.31     39.06 o
   4  -2   4     4789.66     5244.72     47.50 o
   5  -2   4      248.87      274.31      6.40 o
   6  -2   4     1478.26     1504.35     26.89 o
   7  -2   4      571.09      587.95     17.14 o
   8  -2   4      111.74      101.60      8.38 o
   9  -2   4     1978.72     1949.39     41.91 o
  10  -2   4      177.54      189.79     11.85 o
 -11  -1   4      332.27      312.88     24.87 o
 -10  -1   4      479.14      491.39     14.06 o
  -9  -1   4      240.51      223.97     10.61 o
  -8  -1   4     1219.12     1176.13     19.55 o
  -7  -1   4     1020.30     1001.92     16.78 o
  -6  -1   4      405.65      393.01      9.12 o
  -5  -1   4     2291.92     2260.36     28.61 o
  -4  -1   4      776.67      739.52     11.64 o
  -3  -1   4      523.57      512.23     12.62 o
  -2  -1   4     4263.72     4112.02     41.15 o
  -1  -1   4     1676.00     2008.78     30.55 o
   0  -1   4    10033.38    10619.25    167.86 o
   1  -1   4      755.50      723.55     14.08 o
   2  -1   4     1971.24     2527.54     60.19 o
   3  -1   4    12200.16    12880.15    116.20 o
   4  -1   4     1127.50     1069.41     14.86 o
   5  -1   4      131.44      134.44      5.99 o
   6  -1   4     1897.05     1993.15     28.46 o
   7  -1   4      782.35      772.89     14.64 o
   8  -1   4      346.16      328.97     14.40 o
   9  -1   4     1862.76     1833.71     39.58 o
  10  -1   4       60.88       47.23      7.33 o
  11  -1   4      830.75      839.27     24.46 o
 -10   0   4      600.44      579.09     25.82 o
  -9   0   4       31.54       39.36      5.86 o
  -8   0   4     1634.70     1567.59     23.97 o
  -7   0   4      923.28      892.64     15.58 o
  -6   0   4      602.77      587.91     11.42 o
  -5   0   4     2157.61     2032.90     26.17 o
  -4   0   4      132.72      118.51      4.96 o
  -3   0   4     4709.70     4898.56     54.43 o
  -2   0   4     7055.49     7102.69     83.32 o
  -1   0   4       48.66       38.38      1.98 o
   0   0   4     2531.53     2994.90     33.19 o
   1   0   4     4142.37     4493.96     52.00 o
   2   0   4     1222.53     1295.25     13.61 o
   3   0   4    18882.98    20299.60    216.05 o
   4   0   4     1254.81     1152.25     13.25 o
   5   0   4     4111.41     4236.62     43.89 o
   6   0   4     1553.15     1548.42     22.84 o
   7   0   4       95.21      104.30      5.63 o
   8   0   4     1047.30     1043.61     18.54 o
   9   0   4      202.20      200.68     10.56 o
  10   0   4       32.56       28.80      6.50 o
  11   0   4      750.73      783.75     23.04 o
 -10   1   4      286.27      325.93     17.69 o
  -9   1   4      263.75      243.17     11.35 o
  -8   1   4      803.39      783.62     17.58 o
  -7   1   4        1.62       10.82      3.43 o
  -6   1   4      501.18      504.57     10.75 o
  -5   1   4     3398.96     3413.00     42.44 o
  -4   1   4       23.67       18.92      3.01 o
  -3   1   4    12875.90    13133.16    185.91 o
  -2   1   4     3033.98     3149.78     32.41 o
  -1   1   4       14.47       27.09      1.35 o
   0   1   4     1549.84     1668.71     26.03 o
   1   1   4     7803.62     7665.65    107.66 o
   2   1   4     2779.10     2616.04     30.37 o
   3   1   4     8138.50     8257.83    112.24 o
   4   1   4      153.45      175.25      3.82 o
   5   1   4     4617.83     5085.24     56.15 o
   6   1   4     2286.69     2276.13     37.40 o
   7   1   4        7.69        5.04      3.26 o
   8   1   4     3085.06     3090.98     37.92 o
   9   1   4     2464.65     2378.93     39.93 o
  10   1   4      290.47      281.32     10.72 o
  11   1   4     1360.48     1369.75     32.77 o
  12   1   4        6.16        2.35      6.19 o
  -9   2   4      404.05      458.70     16.70 o
  -8   2   4      742.74      752.54     28.64 o
  -7   2   4       42.80       37.79      5.12 o
  -6   2   4      865.59      821.43     14.41 o
  -5   2   4     3430.58     3436.30     41.51 o
  -4   2   4      367.70      334.08      9.06 o
  -3   2   4      728.85      740.66     11.24 o
  -2   2   4        9.85       37.87      3.97 o
  -1   2   4     1652.22     1683.76     18.40 o
   0   2   4     3020.09     2774.86     34.64 o
   1   2   4     2293.27     2400.46     62.40 o
   2   2   4     1419.90     1413.08     16.28 o
   3   2   4     2816.62     2892.42     36.21 o
   4   2   4      328.11      399.11      7.13 o
   5   2   4     5064.93     5275.99     52.95 o
   6   2   4      565.33      570.31      8.35 o
   7   2   4     1395.37     1445.71     19.58 o
   8   2   4     2766.35     2708.38     33.70 o
   9   2   4      827.39      796.53     14.06 o
  10   2   4       21.45       17.45      5.01 o
  11   2   4      763.18      761.20     18.82 o
  12   2   4        3.54        5.41      6.98 o
  -9   3   4      885.94      969.34     30.78 o
  -8   3   4      262.51      269.03     13.12 o
  -7   3   4      406.99      402.75     14.44 o
  -6   3   4     1459.82     1497.19     32.40 o
  -5   3   4      423.13      438.58     12.34 o
  -4   3   4       86.83      103.05      5.36 o
  -3   3   4     8319.71     8285.32    124.33 o
  -2   3   4        0.51       11.61      6.40 o
  -1   3   4     9359.82    10225.25    111.10 o
   0   3   4     5206.85     5061.25     63.60 o
   1   3   4      598.42      580.70      7.76 o
   2   3   4     1262.89     1167.23     20.68 o
   3   3   4     6716.46     6868.50     66.74 o
   4   3   4      796.76      840.85     11.37 o
   5   3   4     3332.78     3192.86     30.53 o
   6   3   4      307.12      272.59      5.23 o
   7   3   4     2206.13     2164.88     27.39 o
   8   3   4      998.72      997.47     15.54 o
   9   3   4      111.92      108.11      5.66 o
  10   3   4      750.06      728.87     17.40 o
  11   3   4     1476.19     1443.74     28.62 o
  12   3   4       20.49       22.31      6.06 o
  -9   4   4     1196.60     1249.16     37.07 o
  -8   4   4      549.84      555.00     15.68 o
  -7   4   4       21.62       32.65      5.36 o
  -6   4   4     1778.68     1793.32     34.60 o
  -5   4   4      726.80      740.11     23.35 o
  -4   4   4     2111.07     2067.88     30.30 o
  -3   4   4     1483.50     1426.50     23.43 o
  -2   4   4      597.06      664.45     10.25 o
  -1   4   4      290.82      224.24      5.01 o
   0   4   4     5143.42     5203.36     86.41 o
   1   4   4       62.46       73.86      3.26 o
   2   4   4     5155.60     4984.60     61.43 o
   3   4   4       23.99        7.89      1.69 o
   4   4   4      894.30      824.16     11.53 o
   5   4   4     6556.45     6914.34     69.20 o
   6   4   4       91.10       81.25      3.92 o
   7   4   4     4072.83     4038.02     42.68 o
   8   4   4      569.09      529.82     10.41 o
   9   4   4      440.93      446.48     13.49 o
  10   4   4     1513.08     1503.59     28.37 o
  11   4   4      899.29      844.69     19.87 o
  12   4   4      125.93      122.55      9.00 o
  -8   5   4       96.14      109.08      9.94 o
  -7   5   4      210.71      239.85     10.97 o
  -6   5   4     1019.59     1017.23     26.20 o
  -5   5   4      115.87      106.72      6.96 o
  -4   5   4     1496.20     1441.93     24.27 o
  -3   5   4      448.24      474.19      9.05 o
  -2   5   4      366.65      401.68      7.79 o
  -1   5   4     5119.46     5171.82     54.90 o
   0   5   4      960.41      839.02     21.02 o
   1   5   4      760.69      673.76      9.94 o
   2   5   4     2772.80     2823.07     32.48 o
   3   5   4     1506.32     1510.61     24.25 o
   4   5   4     1666.04     1718.04     21.49 o
   5   5   4     4276.46     4071.14     38.55 o
   6   5   4      219.89      204.33      5.17 o
   7   5   4      404.45      418.87      7.84 o
   8   5   4     1390.20     1345.86     17.65 o
   9   5   4       49.94       56.65      4.57 o
  10   5   4     1624.97     1593.97     29.59 o
  11   5   4      546.86      549.85     15.95 o
  12   5   4      758.86      820.46     23.23 o
  -8   6   4       47.64       39.71     12.65 o
  -7   6   4      884.65      913.87     21.16 o
  -6   6   4     1217.92     1201.14     23.95 o
  -5   6   4       36.53       37.04      5.27 o
  -4   6   4     1578.21     1583.22     30.55 o
  -3   6   4      831.06      768.05     14.43 o
  -2   6   4     1365.09     1376.70     18.25 o
  -1   6   4     2388.95     2293.47     30.41 o
   0   6   4       83.93       95.20      4.34 o
   1   6   4     1251.28     1369.29     18.21 o
   2   6   4     2381.65     2208.38     31.53 o
   3   6   4      141.38      154.40      4.88 o
   4   6   4     3146.25     3060.09     32.75 o
   5   6   4     1252.69     1205.35     13.42 o
   6   6   4      452.47      491.47      8.30 o
   7   6   4     2052.82     2058.23     24.19 o
   8   6   4       29.94       34.27      3.36 o
   9   6   4      463.99      469.64     10.21 o
  10   6   4     1459.04     1463.58     27.98 o
  11   6   4       60.58       53.53      6.49 o
  12   6   4      682.39      634.48     25.75 o
  -7   7   4      778.09      840.02     23.89 o
  -6   7   4      253.89      217.11     11.34 o
  -5   7   4      201.69      195.06     10.23 o
  -4   7   4     2026.89     2003.97     32.95 o
  -3   7   4      617.84      577.97     12.85 o
  -2   7   4      408.29      401.76      9.97 o
  -1   7   4     1322.82     1301.83     17.64 o
   0   7   4       10.80       10.92      3.88 o
   1   7   4     1902.26     1808.28     23.71 o
   2   7   4      766.61      781.39     14.68 o
   3   7   4      169.84      196.98      6.30 o
   4   7   4     4385.97     4421.97     46.44 o
   5   7   4     2785.69     2682.67     29.59 o
   6   7   4     1250.68     1237.93     16.06 o
   7   7   4      546.60      564.36      9.69 o
   8   7   4       89.29       93.42      4.62 o
   9   7   4      391.79      386.54      9.00 o
  10   7   4     1519.21     1458.14     28.03 o
  11   7   4       33.41       43.78      8.37 o
  12   7   4      637.46      688.34     20.85 o
  -6   8   4      131.34      146.45     11.79 o
  -5   8   4      921.01      972.54     21.74 o
  -4   8   4     1090.67     1062.37     22.06 o
  -3   8   4      479.20      449.01     11.79 o
  -2   8   4     1333.70     1205.32     20.19 o
  -1   8   4     1009.51      951.89     16.65 o
   0   8   4      582.25      591.88     11.68 o
   1   8   4     1008.59      972.63     16.10 o
   2   8   4        5.04       10.10      3.04 o
   3   8   4       12.97       15.85      3.19 o
   4   8   4     5085.69     4983.34     65.54 o
   5   8   4      710.23      635.28      9.97 o
   6   8   4     1390.87     1301.92     17.04 o
   7   8   4     1172.28     1052.46     15.03 o
   8   8   4        2.48        2.05      2.69 o
   9   8   4      903.59      939.04     14.73 o
  10   8   4      407.23      439.33     24.91 o
  11   8   4      224.57      237.32     12.00 o
  12   8   4      816.39      823.34     61.31 o
  -5   9   4      724.19      840.17     24.09 o
  -4   9   4      845.53      867.35     26.12 o
  -3   9   4       11.32       11.80      4.56 o
  -2   9   4     1283.84     1281.66     21.95 o
  -1   9   4     1071.15      979.44     18.53 o
   0   9   4      550.62      516.29     13.18 o
   1   9   4     1305.72     1282.72     19.87 o
   2   9   4      374.59      352.40      9.05 o
   3   9   4      901.08      908.24     18.77 o
   4   9   4       50.38       43.30      3.84 o
   5   9   4      246.24      221.97      5.64 o
   6   9   4     1380.74     1467.95     19.12 o
   7   9   4     1237.74     1287.99     17.67 o
   8   9   4        1.22        2.51      2.89 o
   9   9   4      592.19      607.33     11.61 o
  10   9   4       27.19       20.01      4.64 o
  11   9   4       54.63       46.62      7.10 o
  12   9   4      899.95      984.50     48.87 o
  -4  10   4      359.37      364.53     16.29 o
  -3  10   4       35.78       43.71      6.11 o
  -2  10   4     1317.84     1283.13     22.97 o
  -1  10   4       85.19       74.85      6.31 o
   0  10   4      895.45      915.93     17.47 o
   1  10   4      842.74      817.67     17.80 o
   2  10   4      234.16      233.80      8.07 o
   3  10   4      451.08      444.20     11.74 o
   4  10   4      892.49      864.38     14.05 o
   5  10   4      516.70      535.75     11.86 o
   6  10   4     3326.12     3170.81     40.99 o
   7  10   4      180.50      166.54      5.93 o
   8  10   4      116.37      104.13      5.17 o
   9  10   4      547.49      544.98     21.34 o
  10  10   4       88.18      123.92      9.25 o
  11  10   4      450.41      481.38     32.95 o
  -2  11   4     1357.42     1363.73     32.05 o
  -1  11   4        0.26        0.83      4.28 o
   0  11   4      924.10      929.93     18.57 o
   1  11   4      576.74      585.28     15.47 o
   2  11   4       16.74       16.32      4.87 o
   3  11   4      538.90      542.42     18.81 o
   4  11   4      920.28      909.48     22.22 o
   5  11   4      253.85      249.94      9.94 o
   6  11   4      630.10      639.68     13.88 o
   7  11   4       83.21       98.58      6.68 o
   8  11   4      703.01      698.09     26.56 o
   9  11   4      535.67      581.73     21.80 o
  10  11   4        4.18       18.08     19.20 o
  -1  12   4       29.39       61.09     15.27 o
   0  12   4      691.48      688.72     16.45 o
   1  12   4      144.43      149.53     11.55 o
   2  12   4      159.16      169.51      9.94 o
   3  12   4      564.97      565.48     12.33 o
   4  12   4       59.07       69.25      6.62 o
   5  12   4      165.94      179.77      8.67 o
   6  12   4      405.01      400.06     15.21 o
   7  12   4       19.31       25.75     12.00 o
   8  12   4      816.06      830.67     27.02 o
   9  12   4      264.74      266.29     16.46 o
   2  13   4      528.41      565.10     35.78 o
   3  13   4      630.17      654.25     19.31 o
   4  13   4       64.73       56.84      9.96 o
   5  13   4      473.14      493.00     30.33 o
   6  13   4      743.96      803.60     27.40 o
   7  13   4      168.85      158.08     14.35 o
   8  13   4      589.24      603.06     36.22 o
  -5 -11   5      225.40      230.21     11.29 o
  -4 -11   5       73.19       65.14      7.56 o
  -3 -11   5      104.08      101.41      8.56 o
  -2 -11   5      851.91      801.69     20.40 o
  -1 -11   5      248.68      239.68     12.12 o
  -7 -10   5        2.45        7.87      8.00 o
  -6 -10   5      859.27      926.85     28.59 o
  -5 -10   5      492.68      536.07     22.47 o
  -4 -10   5        3.82        1.58      5.10 o
  -3 -10   5      372.41      393.50     13.23 o
  -2 -10   5      331.03      331.03     18.45 o
  -1 -10   5        0.73       -3.15      4.79 o
   0 -10   5      738.04      784.15     20.16 o
   1 -10   5      398.90      427.24     14.48 o
   2 -10   5      298.59      355.01     17.02 o
  -8  -9   5      420.22      388.41     20.73 o
  -7  -9   5      171.10      156.17     11.34 o
  -6  -9   5     1086.45     1063.17     30.75 o
  -5  -9   5      743.86      810.37     18.83 o
  -4  -9   5      249.89      255.83     10.54 o
  -3  -9   5      945.11      924.60     20.39 o
  -2  -9   5       80.95       77.56      7.00 o
  -1  -9   5      418.47      418.15     13.10 o
   0  -9   5     1075.85     1086.21     23.33 o
   1  -9   5        3.86        7.27      5.20 o
   2  -9   5      720.01      739.38     21.75 o
   3  -9   5      371.33      366.12     19.85 o
   4  -9   5       18.08       11.00      7.33 o
  -9  -8   5      279.16      273.56     21.82 o
  -8  -8   5      205.69      238.27     13.09 o
  -7  -8   5        2.00       -7.90      8.42 o
  -6  -8   5     1256.76     1296.66     24.71 o
  -5  -8   5      301.84      292.83      8.59 o
  -4  -8   5      346.09      372.62     10.12 o
  -3  -8   5     1135.38     1129.94     20.17 o
  -2  -8   5      176.01      164.34      7.75 o
  -1  -8   5      311.01      297.20      9.42 o
   0  -8   5     1381.87     1320.69     22.70 o
   1  -8   5        0.11        1.77      4.42 o
   2  -8   5      809.03      856.70     19.54 o
   3  -8   5      146.36      153.39     11.13 o
   4  -8   5      389.46      408.60     16.80 o
   5  -8   5      572.47      582.64     15.77 o
 -10  -7   5       88.49      101.18     15.49 o
  -9  -7   5     1120.68     1172.26     33.55 o
  -8  -7   5       85.01       69.84      7.12 o
  -7  -7   5      104.32      111.00      7.97 o
  -6  -7   5      286.58      289.71      8.46 o
  -5  -7   5       36.56       36.53      4.15 o
  -4  -7   5     1441.56     1401.61     20.58 o
  -3  -7   5     1119.56     1158.00     20.02 o
  -2  -7   5       45.81       32.10      4.21 o
  -1  -7   5     1470.41     1565.59     24.80 o
   0  -7   5     2786.22     2794.13     39.73 o
   1  -7   5        0.77       -1.98      3.58 o
   2  -7   5     1834.77     1767.22     31.78 o
   3  -7   5       49.57       51.12     10.25 o
   4  -7   5      439.38      424.86     12.35 o
   5  -7   5      999.14      978.62     25.96 o
   6  -7   5      121.43      101.35      9.96 o
 -10  -6   5      397.94      396.42     18.70 o
  -9  -6   5      889.11      902.78     20.73 o
  -8  -6   5      676.03      679.19     28.78 o
  -7  -6   5      751.21      745.12     17.14 o
  -6  -6   5      936.31      931.24     18.92 o
  -5  -6   5      112.34      103.78      5.27 o
  -4  -6   5     1403.89     1535.49     25.34 o
  -3  -6   5      228.24      207.47      6.55 o
  -2  -6   5       28.93       13.44      3.22 o
  -1  -6   5     2435.44     2325.32     29.39 o
   0  -6   5      247.80      244.87      7.92 o
   1  -6   5      897.73      850.42     15.69 o
   2  -6   5      313.36      305.75     11.14 o
   3  -6   5        9.38        9.70      3.18 o
   4  -6   5       99.00      110.02     14.84 o
   5  -6   5     1333.61     1344.71     31.36 o
   6  -6   5      292.56      299.56     13.60 o
   7  -6   5      996.39     1078.96     48.44 o
 -10  -5   5      191.77      177.95     37.75 o
  -9  -5   5      651.25      633.72     18.84 o
  -8  -5   5       50.94       53.53      5.44 o
  -7  -5   5      383.25      400.80     15.43 o
  -6  -5   5      853.69      829.83     17.14 o
  -5  -5   5      294.93      338.19     11.02 o
  -4  -5   5     2096.33     2116.96     31.72 o
  -3  -5   5      111.52      110.96      5.42 o
  -2  -5   5      478.56      439.66      8.48 o
  -1  -5   5     1948.38     2020.16     25.36 o
   0  -5   5      375.91      360.72      7.40 o
   1  -5   5     5247.54     5302.31     67.66 o
   2  -5   5     5775.03     5796.57     73.83 o
   3  -5   5      142.18      138.72      5.51 o
   4  -5   5     1149.26     1136.24     22.29 o
   5  -5   5      192.30      173.97     11.56 o
   6  -5   5        1.14       -3.05      5.45 o
   7  -5   5     1061.42     1025.95     61.75 o
   8  -5   5      157.84      151.19     11.22 o
 -10  -4   5      482.77      535.71     17.89 o
  -9  -4   5       15.69        5.84      5.66 o
  -8  -4   5        0.75       14.12      8.37 o
  -7  -4   5     1415.52     1282.60     23.39 o
  -6  -4   5     1406.66     1445.25     22.03 o
  -5  -4   5     1591.38     1532.12     22.35 o
  -4  -4   5     1944.06     1975.95     29.42 o
  -3  -4   5       51.62       46.81      4.28 o
  -2  -4   5       14.61       16.68      3.26 o
  -1  -4   5     1619.11     1640.07     20.53 o
   0  -4   5       60.27       60.89      2.67 o
   1  -4   5     3376.40     3478.83     45.47 o
   2  -4   5     1237.86     1233.21     19.02 o
   3  -4   5      197.41      188.19      5.71 o
   4  -4   5     1150.33     1117.04     21.24 o
   5  -4   5      342.52      368.91     11.23 o
   6  -4   5      643.71      670.36     18.82 o
   7  -4   5     1070.29      997.83     41.67 o
   8  -4   5        9.30       -5.24      5.77 o
   9  -4   5      606.53      609.10     32.95 o
 -10  -3   5      644.10      666.78     19.95 o
  -9  -3   5      365.84      361.64     13.60 o
  -8  -3   5      304.80      300.12     10.77 o
  -7  -3   5     1550.31     1561.20     26.04 o
  -6  -3   5      238.34      237.82      7.60 o
  -5  -3   5     1262.42     1250.27     20.98 o
  -4  -3   5      205.61      168.36      6.84 o
  -3  -3   5        5.48        6.82      2.51 o
  -2  -3   5     1963.91     1996.72     28.02 o
  -1  -3   5     1498.34     1392.37     35.84 o
   0  -3   5      118.67      110.39      4.32 o
   1  -3   5     4841.75     4682.78     78.16 o
   2  -3   5     1036.64     1090.95     16.44 o
   3  -3   5      739.52      793.43     12.54 o
   4  -3   5     4278.23     4313.88     55.37 o
   5  -3   5      216.67      200.15      8.20 o
   6  -3   5      675.17      639.22     15.14 o
   7  -3   5      776.56      751.46     20.38 o
   8  -3   5      218.92      217.06     11.30 o
   9  -3   5      466.41      496.18     17.39 o
  10  -3   5      106.26       91.21     15.49 o
 -10  -2   5      150.10      164.17     18.33 o
  -9  -2   5      110.01      103.63      7.89 o
  -8  -2   5      396.74      374.60     11.77 o
  -7  -2   5     2216.01     2065.81     32.71 o
  -6  -2   5       51.16       53.93      4.61 o
  -5  -2   5     2164.11     2115.38     27.53 o
  -4  -2   5     3961.58     3940.77     51.95 o
  -3  -2   5      683.35      757.64     13.21 o
  -2  -2   5     2270.60     2257.13     27.37 o
  -1  -2   5      227.93      254.97      6.70 o
   0  -2   5     2031.93     2230.69     29.63 o
   1  -2   5     1325.05     1384.52     42.26 o
   2  -2   5     1339.04     1262.07     21.14 o
   3  -2   5     2535.36     2559.95     29.37 o
   4  -2   5     2591.73     2628.26     33.69 o
   5  -2   5      189.00      156.58     10.10 o
   6  -2   5     2530.17     2623.87     42.07 o
   7  -2   5     1103.38     1075.81     32.67 o
   8  -2   5       82.66       84.74      7.86 o
   9  -2   5     1334.05     1307.40     31.00 o
  10  -2   5       15.49       15.71      6.37 o
 -10  -1   5      213.47      221.02     12.93 o
  -9  -1   5        4.18        1.69      4.34 o
  -8  -1   5      218.92      235.64      9.66 o
  -7  -1   5     1067.65     1041.43     20.09 o
  -6  -1   5      237.65      229.92      8.48 o
  -5  -1   5     2845.21     2776.79     34.38 o
  -4  -1   5      300.00      327.33      7.17 o
  -3  -1   5       31.28       31.22      2.38 o
  -2  -1   5     2109.59     2016.57     23.94 o
  -1  -1   5     2206.77     2192.21     44.04 o
   0  -1   5     3022.78     2815.39     39.27 o
   1  -1   5     5427.95     5394.27    108.38 o
   2  -1   5      411.56      437.67      8.87 o
   3  -1   5     3012.94     2912.66     45.33 o
   4  -1   5     1699.59     1588.64     18.08 o
   5  -1   5        6.83        5.85      2.64 o
   6  -1   5     2238.35     2268.51     41.76 o
   7  -1   5      811.47      827.81     17.64 o
   8  -1   5      248.58      248.90      9.56 o
   9  -1   5     1011.36      995.45     25.10 o
  10  -1   5       82.23       66.98      8.18 o
  11  -1   5      490.82      505.77     18.13 o
 -10   0   5      394.17      443.37     16.27 o
  -9   0   5        0.50        0.17      4.26 o
  -8   0   5      869.66      863.86     18.74 o
  -7   0   5     1444.57     1374.92     27.84 o
  -6   0   5      580.95      571.16     13.26 o
  -5   0   5     2206.16     2179.30     27.99 o
  -4   0   5      128.93      103.85      4.53 o
  -3   0   5     3074.89     2952.23     48.04 o
  -2   0   5     5680.80     5820.14     57.91 o
  -1   0   5      107.26      108.78      2.68 o
   0   0   5      293.44      337.26      4.88 o
   1   0   5     1572.95     1522.98     14.94 o
   2   0   5     1704.56     1747.93     19.93 o
   3   0   5     8762.46     9006.35    120.87 o
   4   0   5      493.92      529.52     14.86 o
   5   0   5     2003.70     2174.49     25.66 o
   6   0   5     1286.06     1236.08     18.85 o
   7   0   5     1502.52     1424.85     23.30 o
   8   0   5     1190.10     1152.13     32.68 o
   9   0   5     2110.01     2040.47     42.15 o
  10   0   5       57.67       56.79      7.44 o
  11   0   5      604.73      622.26     19.88 o
 -10   1   5      284.44      306.02     14.27 o
  -9   1   5       15.67       12.03      5.66 o
  -8   1   5     1020.97     1020.05     21.05 o
  -7   1   5      327.10      297.96     10.13 o
  -6   1   5      236.82      246.16      8.88 o
  -5   1   5     1218.43     1214.61     20.63 o
  -4   1   5      703.22      740.02     11.84 o
  -3   1   5    10736.41    10693.49    130.03 o
  -2   1   5     3751.27     3555.06     36.36 o
  -1   1   5      333.68      281.59      6.05 o
   0   1   5     1231.70     1113.94     19.06 o
   1   1   5     3147.11     3388.60     69.98 o
   2   1   5      396.99      414.36      5.41 o
   3   1   5     7810.04     7868.13    105.62 o
   4   1   5      714.08      679.69     12.83 o
   5   1   5      786.43      737.05     10.11 o
   6   1   5     1206.95     1196.96     18.96 o
   7   1   5        5.69        7.18      3.09 o
   8   1   5     1559.94     1610.36     24.92 o
   9   1   5      586.16      570.63     11.62 o
  10   1   5      214.26      193.52     11.01 o
  11   1   5      355.55      359.44     45.82 o
  -9   2   5      506.45      578.96     22.29 o
  -8   2   5      600.60      616.61     23.44 o
  -7   2   5      154.57      138.77      8.10 o
  -6   2   5       33.67       54.49      5.33 o
  -5   2   5     4615.99     4505.64     81.06 o
  -4   2   5      250.31      255.64      7.76 o
  -3   2   5     4743.91     4638.85     52.33 o
  -2   2   5     2134.66     2261.36     24.95 o
  -1   2   5     2572.31     2708.88     28.43 o
   0   2   5     2006.01     1944.44     30.90 o
   1   2   5     1933.44     1841.47     50.18 o
   2   2   5     1400.03     1233.08     16.13 o
   3   2   5     5510.59     5539.08     64.83 o
   4   2   5       28.36       36.46      3.06 o
   5   2   5     1487.16     1373.91     27.31 o
   6   2   5      732.59      659.19     11.45 o
   7   2   5      306.85      314.92      7.25 o
   8   2   5     5113.02     4999.67     57.51 o
   9   2   5     2348.23     2302.90     30.17 o
  10   2   5      189.59      200.73      9.41 o
  11   2   5     1222.28     1161.52     46.26 o
  12   2   5        7.27        1.68      6.05 o
  -9   3   5      334.71      394.46     31.20 o
  -8   3   5      790.83      818.31     32.02 o
  -7   3   5       10.06       18.33      5.47 o
  -6   3   5     2723.85     2721.60     53.90 o
  -5   3   5       50.48       66.84      6.32 o
  -4   3   5      149.47      177.98      8.07 o
  -3   3   5     1238.47     1188.90     18.13 o
  -2   3   5      279.79      311.74      6.65 o
  -1   3   5     3172.79     3054.61     39.41 o
   0   3   5     8308.38     8192.92     88.80 o
   1   3   5      674.86      681.30     11.73 o
   2   3   5     6699.81     6416.63     71.97 o
   3   3   5    10443.64    10979.55    125.85 o
   4   3   5       88.05       56.33      2.66 o
   5   3   5      891.61      970.63     13.25 o
   6   3   5      692.53      668.78      8.19 o
   7   3   5      613.92      635.80     12.13 o
   8   3   5      938.62      885.87     14.12 o
   9   3   5      270.89      260.87      7.78 o
  10   3   5      443.99      407.74     12.30 o
  11   3   5      615.18      615.99     16.33 o
  12   3   5        1.86       -2.82      5.73 o
  -9   4   5      707.85      791.67     23.03 o
  -8   4   5      477.69      499.31     16.93 o
  -7   4   5       53.54       63.42      7.75 o
  -6   4   5     1140.34     1156.37     26.33 o
  -5   4   5     2586.37     2394.34     41.64 o
  -4   4   5      945.98     1002.55     21.19 o
  -3   4   5     4395.68     4455.10     58.88 o
  -2   4   5       97.40      105.72      4.39 o
  -1   4   5     1772.69     1658.22     24.01 o
   0   4   5     1579.65     1561.03     19.78 o
   1   4   5      152.93      116.14      3.28 o
   2   4   5     4881.86     4970.63     60.60 o
   3   4   5        5.31        4.94      1.81 o
   4   4   5      192.55      198.68      5.08 o
   5   4   5     3195.02     2952.80     34.41 o
   6   4   5     1534.33     1560.46     17.90 o
   7   4   5      637.14      600.96      9.22 o
   8   4   5     2084.23     2022.75     26.24 o
   9   4   5      494.79      498.39     10.30 o
  10   4   5     1374.90     1371.06     20.86 o
  11   4   5      850.71      846.19     19.97 o
  12   4   5        4.80        3.33      5.12 o
  -8   5   5       71.26       65.97     10.68 o
  -7   5   5       76.23       59.00      6.53 o
  -6   5   5     1567.88     1580.97     42.96 o
  -5   5   5      508.63      489.95     12.93 o
  -4   5   5     2195.51     2193.77     42.51 o
  -3   5   5     1076.29     1004.37     16.58 o
  -2   5   5      182.15      152.10      6.88 o
  -1   5   5     3168.20     3262.00     35.22 o
   0   5   5     2596.89     2479.58     33.48 o
   1   5   5      719.12      765.77     11.22 o
   2   5   5     7184.42     6702.40     82.37 o
   3   5   5      486.79      528.05      8.32 o
   4   5   5     5352.25     5507.82     55.40 o
   5   5   5     5194.32     5415.62     60.60 o
   6   5   5      161.79      163.86      5.62 o
   7   5   5      300.39      275.70      5.99 o
   8   5   5     1024.59      947.93     14.73 o
   9   5   5        1.77       -1.25      2.85 o
  10   5   5     1545.18     1515.37     22.26 o
  11   5   5      408.69      398.76     13.56 o
  12   5   5      924.07      961.57     34.31 o
  -7   6   5      515.42      550.55     18.32 o
  -6   6   5     1084.83     1099.81     22.74 o
  -5   6   5      188.01      191.59     12.03 o
  -4   6   5      907.26      919.11     18.66 o
  -3   6   5      720.81      693.30     18.58 o
  -2   6   5      318.55      366.23      9.57 o
  -1   6   5     2389.87     2136.27     28.13 o
   0   6   5      297.26      311.42     10.20 o
   1   6   5      786.50      741.14     12.19 o
   2   6   5     2676.09     2730.88     32.27 o
   3   6   5        7.54        9.81      2.18 o
   4   6   5     3559.54     3443.78     40.08 o
   5   6   5     1972.04     1831.46     23.53 o
   6   6   5      134.70      138.77      5.57 o
   7   6   5     2183.23     2169.07     39.65 o
   8   6   5      704.77      670.98     12.78 o
   9   6   5       24.37       23.31      3.44 o
  10   6   5     1393.21     1428.21     21.39 o
  11   6   5      118.50      125.85      8.09 o
  12   6   5      534.74      570.09     41.24 o
  -7   7   5      961.87     1031.13     35.89 o
  -6   7   5      473.20      441.23     18.44 o
  -5   7   5      147.70      157.48     13.16 o
  -4   7   5     2743.97     2693.42     41.42 o
  -3   7   5      472.44      438.89     11.51 o
  -2   7   5     1799.07     1690.90     24.87 o
  -1   7   5     1665.22     1765.15     24.92 o
   0   7   5      280.24      263.58      8.25 o
   1   7   5     1676.68     1611.52     24.68 o
   2   7   5     1719.09     1635.72     21.55 o
   3   7   5       21.26       19.18      2.84 o
   4   7   5     3566.56     3503.72     41.44 o
   5   7   5     2076.87     2059.18     26.53 o
   6   7   5      666.82      663.27     11.99 o
   7   7   5     1403.96     1433.91     20.77 o
   8   7   5       73.29       92.91      4.35 o
   9   7   5      423.59      425.27      9.37 o
  10   7   5      996.47     1010.88     16.86 o
  11   7   5        4.69        4.89      4.54 o
  12   7   5      498.93      486.65     40.15 o
  -6   8   5      341.64      388.54     21.74 o
  -5   8   5      593.18      625.40     17.01 o
  -4   8   5     1106.71     1164.54     23.54 o
  -3   8   5      443.00      410.73     11.34 o
  -2   8   5      339.29      362.81     10.15 o
  -1   8   5     2352.23     2196.14     30.42 o
   0   8   5       77.14       74.07      5.73 o
   1   8   5     2848.86     2739.63     39.28 o
   2   8   5       95.22       80.44      5.55 o
   3   8   5      693.78      675.42     13.75 o
   4   8   5     3465.41     3362.66     41.37 o
   5   8   5      427.75      444.91      9.71 o
   6   8   5     1501.32     1538.40     27.82 o
   7   8   5     1559.90     1496.49     22.01 o
   8   8   5       15.48       11.09      5.12 o
   9   8   5      977.37      942.88     14.34 o
  10   8   5     1837.46     1845.18     26.14 o
  11   8   5        1.96       -5.59      6.98 o
  12   8   5      722.82      780.66     35.78 o
  -5   9   5      790.14      822.97     23.83 o
  -4   9   5      945.29      942.05     22.17 o
  -3   9   5       82.51       71.67      6.38 o
  -2   9   5     1474.82     1497.99     24.55 o
  -1   9   5      815.16      793.92     15.77 o
   0   9   5      224.06      212.17      8.99 o
   1   9   5     1220.87     1152.45     21.09 o
   2   9   5     2980.34     2839.65     41.15 o
   3   9   5      731.89      690.22     14.80 o
   4   9   5     1892.38     1815.86     28.71 o
   5   9   5        4.24        2.44      3.05 o
   6   9   5     1378.75     1345.16     20.58 o
   7   9   5      579.17      597.42     12.47 o
   8   9   5       35.25       34.88      4.60 o
   9   9   5     1083.35     1132.11     19.49 o
  10   9   5      321.60      305.47     16.02 o
  11   9   5       65.82       41.02     12.65 o
  12   9   5      569.08      582.12     30.98 o
  -4  10   5      418.12      416.53     17.00 o
  -3  10   5       30.79       34.40      6.60 o
  -2  10   5      859.18      844.42     17.84 o
  -1  10   5       98.16      112.75      7.19 o
   0  10   5      725.72      730.57     15.31 o
   1  10   5     1793.46     1778.92     43.26 o
   2  10   5       18.95       12.25      4.23 o
   3  10   5      435.11      408.65     11.90 o
   4  10   5      299.27      295.34     10.00 o
   5  10   5      695.53      664.55     15.27 o
   6  10   5     2271.30     2262.98     31.16 o
   7  10   5      383.78      399.75     10.59 o
   8  10   5      138.61      147.51      7.50 o
   9  10   5     1324.05     1408.98     23.13 o
  10  10   5      671.45      626.62     30.11 o
  11  10   5      543.05      576.88     30.11 o
  -2  11   5      824.18      821.23     23.66 o
  -1  11   5        0.89        4.74      5.50 o
   0  11   5     1405.03     1383.03     30.70 o
   1  11   5      701.26      704.67     17.20 o
   2  11   5      120.14      119.88      8.00 o
   3  11   5      775.73      743.06     17.16 o
   4  11   5     2076.80     1978.45     32.71 o
   5  11   5      303.45      330.33     11.18 o
   6  11   5      983.09      980.76     20.40 o
   7  11   5       44.83       46.02      5.69 o
   8  11   5      301.90      283.12      9.86 o
   9  11   5      495.45      489.99     22.04 o
  10  11   5        2.98        1.16      6.94 o
  -1  12   5       40.90       56.91      8.80 o
   0  12   5      578.26      627.51     20.10 o
   1  12   5      197.20      193.89     10.80 o
   2  12   5      167.97      174.14      9.96 o
   3  12   5     1386.10     1328.48     25.92 o
   4  12   5      257.64      256.11     11.40 o
   5  12   5      538.09      528.19     15.43 o
   6  12   5      533.53      516.29     14.90 o
   7  12   5       73.06       64.34      6.71 o
   8  12   5      631.90      641.02     24.44 o
   9  12   5      596.16      604.10     52.36 o
   2  13   5      274.66      302.06     18.18 o
   3  13   5      628.39      586.16     24.56 o
   4  13   5       37.74       47.34      7.98 o
   5  13   5      314.66      305.62     14.68 o
   6  13   5     1011.44     1073.47     49.31 o
   7  13   5       12.09       15.49      8.64 o
   8  13   5      341.85      389.89     29.89 o
  -6 -10   6      212.72      200.56     15.65 o
  -5 -10   6      111.04      109.79     12.16 o
  -4 -10   6        2.65       -4.38      7.08 o
  -3 -10   6      379.49      375.72     18.39 o
  -2 -10   6      308.27      315.20     20.54 o
  -1 -10   6        0.47        1.42      5.18 o
   0 -10   6      663.93      717.80     23.66 o
   1 -10   6      362.61      391.83     40.58 o
  -8  -9   6      538.11      569.27     23.54 o
  -7  -9   6       41.63       32.69     13.75 o
  -6  -9   6      287.35      342.25     18.33 o
  -5  -9   6      376.87      383.46     17.77 o
  -4  -9   6        0.09       -5.86      5.86 o
  -3  -9   6      558.29      617.09     21.41 o
  -2  -9   6      328.75      343.96     11.50 o
  -1  -9   6      194.14      195.69      9.42 o
   0  -9   6      605.88      607.01     18.30 o
   1  -9   6       69.67       78.87      7.18 o
   2  -9   6       39.34       59.51      8.29 o
   3  -9   6      259.77      298.84     18.76 o
  -9  -8   6      619.30      646.23     25.03 o
  -8  -8   6      173.94      157.01     11.73 o
  -7  -8   6        3.42        7.46      5.35 o
  -6  -8   6     1060.19     1063.30     22.27 o
  -5  -8   6      456.19      455.32     15.61 o
  -4  -8   6       26.55       31.17      8.17 o
  -3  -8   6     1217.82     1259.03     27.27 o
  -2  -8   6       32.79       34.14      4.51 o
  -1  -8   6      525.97      540.21     16.63 o
   0  -8   6     1025.75      992.90     19.98 o
   1  -8   6       14.02        7.96      4.75 o
   2  -8   6      511.15      465.66     15.73 o
   3  -8   6      328.16      324.45     21.60 o
   4  -8   6      102.50       95.16      9.23 o
   5  -8   6      414.13      498.39     18.03 o
  -9  -7   6      940.38      878.41     44.51 o
  -8  -7   6      266.84      257.49     23.25 o
  -7  -7   6      435.58      468.54     14.11 o
  -6  -7   6      115.21      126.89      8.26 o
  -5  -7   6      301.76      302.08     11.31 o
  -4  -7   6        7.41       14.75      4.67 o
  -3  -7   6     1060.09     1021.36     45.21 o
  -2  -7   6        0.25       -2.29      3.40 o
  -1  -7   6     1727.99     1672.44     25.98 o
   0  -7   6     1112.34     1177.99     20.13 o
   1  -7   6        5.77        4.75      3.69 o
   2  -7   6     1007.00     1037.30     21.42 o
   3  -7   6      115.72       98.04      8.23 o
   4  -7   6      114.02      124.52      9.43 o
   5  -7   6     1111.01     1132.72     28.14 o
   6  -7   6      121.38      151.59     11.20 o
 -10  -6   6       33.20       37.96     13.53 o
  -9  -6   6      991.60     1058.82     65.02 o
  -8  -6   6      496.80      446.53     17.01 o
  -7  -6   6      499.11      538.16     17.71 o
  -6  -6   6     1319.59     1320.27     35.03 o
  -5  -6   6       21.96       26.44      7.45 o
  -4  -6   6     1075.19     1056.36     25.07 o
  -3  -6   6      172.07      201.64      8.22 o
  -2  -6   6       14.37       27.47      4.24 o
  -1  -6   6     1316.47     1431.28     23.05 o
   0  -6   6     1841.75     1792.15     26.78 o
   1  -6   6       45.56       50.76      4.63 o
   2  -6   6      732.90      742.56     17.66 o
   3  -6   6      268.44      260.99      9.58 o
   4  -6   6       80.73      114.27      7.50 o
   5  -6   6     1614.79     1572.75     27.80 o
   6  -6   6       12.74        9.45      4.93 o
   7  -6   6      927.46      929.97     25.45 o
 -10  -5   6      377.22      422.25     21.94 o
  -9  -5   6     1011.96     1044.69     26.62 o
  -8  -5   6       19.72       17.51      5.54 o
  -7  -5   6      940.40      918.27     20.11 o
  -6  -5   6      869.29      888.48     22.06 o
  -5  -5   6       24.49       22.45      6.85 o
  -4  -5   6      915.64     1019.40     18.85 o
  -3  -5   6     1596.81     1614.10     25.62 o
  -2  -5   6        0.77       -0.53      3.26 o
  -1  -5   6     2172.89     2224.41     46.61 o
   0  -5   6       16.48       12.36      4.53 o
   1  -5   6     4342.10     4259.12    130.96 o
   2  -5   6      925.09      944.42     17.64 o
   3  -5   6        0.04       -0.79      4.91 o
   4  -5   6      252.93      247.68      9.31 o
   5  -5   6      574.92      590.25     12.47 o
   6  -5   6      176.87      162.27     13.09 o
   7  -5   6     1352.71     1413.19     32.93 o
   8  -5   6      202.76      168.57     11.52 o
 -10  -4   6      264.00      238.55     17.12 o
  -9  -4   6      694.91      716.97     31.16 o
  -8  -4   6       10.96       13.35      5.97 o
  -7  -4   6      818.78      841.98     30.09 o
  -6  -4   6      729.50      680.40     15.84 o
  -5  -4   6      674.08      665.39     15.02 o
  -4  -4   6     3017.65     3073.15     43.10 o
  -3  -4   6     1422.24     1537.98     23.97 o
  -2  -4   6       21.53       23.64      3.60 o
  -1  -4   6      816.01      859.01     14.86 o
   0  -4   6      165.65      175.82      5.94 o
   1  -4   6     2986.13     2950.36     56.99 o
   2  -4   6     3429.25     3438.96     44.92 o
   3  -4   6        1.32        0.95      3.67 o
   4  -4   6     1506.24     1493.68     26.36 o
   5  -4   6      925.61      889.51     18.67 o
   6  -4   6      454.32      443.66     12.82 o
   7  -4   6      685.54      714.82     20.23 o
   8  -4   6       16.52       10.16      6.13 o
   9  -4   6      241.89      236.38     12.88 o
 -10  -3   6      673.55      716.80     21.08 o
  -9  -3   6      499.14      441.82     13.95 o
  -8  -3   6      169.81      157.26     17.89 o
  -7  -3   6     1347.79     1260.85     27.97 o
  -6  -3   6      707.60      713.82     15.61 o
  -5  -3   6     2331.66     2232.47     39.87 o
  -4  -3   6     2928.58     2944.01     42.15 o
  -3  -3   6      263.76      278.49      7.08 o
  -2  -3   6      451.70      457.14     11.59 o
  -1  -3   6     3413.45     3566.87     60.47 o
   0  -3   6       76.11       85.79      3.55 o
   1  -3   6     3521.80     3569.20     53.93 o
   2  -3   6       79.85       89.21      5.53 o
   3  -3   6      338.81      303.19      7.33 o
   4  -3   6     2273.50     2324.14     36.92 o
   5  -3   6      634.63      580.38     18.41 o
   6  -3   6      819.59      810.67     17.58 o
   7  -3   6     1887.01     1792.60     32.09 o
   8  -3   6      167.70      164.36     10.01 o
   9  -3   6      683.25      704.38     20.76 o
 -10  -2   6      614.47      585.22     18.83 o
  -9  -2   6      721.16      684.10     33.28 o
  -8  -2   6      189.04      195.91     10.90 o
  -7  -2   6     2451.69     2387.23     37.92 o
  -6  -2   6        7.84        8.27      3.66 o
  -5  -2   6      853.35      806.41     15.79 o
  -4  -2   6     1097.62     1104.86     19.59 o
  -3  -2   6       53.49       52.71      4.04 o
  -2  -2   6     3621.16     3736.61     39.20 o
  -1  -2   6     6261.64     6270.35     68.66 o
   0  -2   6     3523.63     3574.60     34.00 o
   1  -2   6      306.00      241.66      7.03 o
   2  -2   6      142.39      186.64      6.61 o
   3  -2   6      488.21      504.05     11.26 o
   4  -2   6     1403.76     1257.94     49.40 o
   5  -2   6       27.14       23.89      5.53 o
   6  -2   6     2235.92     2256.44     48.55 o
   7  -2   6     1533.11     1544.28     28.28 o
   8  -2   6       20.95       13.28     10.91 o
   9  -2   6      927.49      953.68     24.74 o
  10  -2   6      168.86      165.01     12.65 o
 -10  -1   6      592.53      579.18     31.19 o
  -9  -1   6       18.72       21.47      5.68 o
  -8  -1   6      687.32      640.45     15.91 o
  -7  -1   6     1929.17     1898.25     31.08 o
  -6  -1   6       33.28       43.85      4.87 o
  -5  -1   6     3983.38     3837.81     52.08 o
  -4  -1   6     1045.20      988.61     17.09 o
  -3  -1   6      204.10      160.83      5.14 o
  -2  -1   6     5246.26     5248.12     53.05 o
  -1  -1   6     4727.98     5049.67     56.30 o
   0  -1   6     2784.86     2885.06     39.00 o
   1  -1   6    13919.19    14463.47    148.52 o
   2  -1   6        1.52        1.87      1.88 o
   3  -1   6     2192.36     2187.14     57.51 o
   4  -1   6      485.39      508.48     14.49 o
   5  -1   6       62.99       70.38      3.45 o
   6  -1   6     2045.09     1954.55     32.03 o
   7  -1   6     1188.67     1124.39     21.44 o
   8  -1   6      449.69      423.65     15.41 o
   9  -1   6     1026.21     1005.49     24.83 o
  10  -1   6      205.55      197.53     18.33 o
  11  -1   6      316.94      343.06     14.66 o
 -10   0   6      181.20      169.91     11.74 o
  -9   0   6        1.87        2.99      4.92 o
  -8   0   6      878.14      827.47     18.52 o
  -7   0   6     2044.82     1901.72     31.18 o
  -6   0   6      421.01      373.86     10.64 o
  -5   0   6     2148.39     2083.64     31.21 o
  -4   0   6      150.17      170.71      8.48 o
  -3   0   6      743.75      786.82     10.78 o
  -2   0   6     4610.51     4530.91     45.87 o
  -1   0   6     1040.68     1111.53     12.58 o
   0   0   6     2480.83     2506.89     39.84 o
   1   0   6     2411.19     2604.18     30.39 o
   2   0   6        2.01        5.21      1.16 o
   3   0   6     1419.76     1235.31     15.32 o
   4   0   6     1910.68     2007.94     54.10 o
   5   0   6     1613.07     1585.08     26.31 o
   6   0   6     1981.36     1915.13     26.56 o
   7   0   6      307.45      288.63     13.64 o
   8   0   6     1182.61     1113.52     21.50 o
   9   0   6     2312.73     2300.21     39.14 o
  10   0   6       42.37       33.83      5.95 o
  11   0   6      826.86      840.44     28.15 o
  -9   1   6       11.34        2.70      4.99 o
  -8   1   6     2332.14     2183.65     35.96 o
  -7   1   6      823.80      763.78     16.87 o
  -6   1   6      313.71      280.99      9.47 o
  -5   1   6     1608.63     1459.02     23.78 o
  -4   1   6      168.35      177.01     11.21 o
  -3   1   6     3670.02     3664.12     53.11 o
  -2   1   6     6410.08     6673.77     66.61 o
  -1   1   6        4.81        8.94      1.66 o
   0   1   6     5305.17     5379.48     78.52 o
   1   1   6     5673.02     5753.56     69.47 o
   2   1   6     1581.62     1534.61     16.37 o
   3   1   6     8887.35     9376.81    116.56 o
   4   1   6       34.54       39.49      3.17 o
   5   1   6      518.26      546.08     11.99 o
   6   1   6      531.55      487.56     13.85 o
   7   1   6      957.30      899.25     14.95 o
   8   1   6      680.88      673.50     13.02 o
   9   1   6     1578.79     1484.76     27.20 o
  10   1   6      209.83      217.59     10.49 o
  11   1   6      933.60      920.41     34.04 o
  -9   2   6      356.53      388.69     21.60 o
  -8   2   6     1225.78     1124.57     23.04 o
  -7   2   6       85.89       90.29      9.95 o
  -6   2   6      993.88      930.54     22.49 o
  -5   2   6     1503.53     1477.10     24.29 o
  -4   2   6       72.70       77.52      5.18 o
  -3   2   6     5219.28     5072.40     64.83 o
  -2   2   6     2704.58     2639.55     31.22 o
  -1   2   6     1565.07     1435.00     17.66 o
   0   2   6     6853.02     7049.30    101.95 o
   1   2   6     1433.31     1520.22    119.78 o
   2   2   6     4207.00     4286.07    112.58 o
   3   2   6     5433.34     5465.59     59.72 o
   4   2   6       19.53       20.02      2.21 o
   5   2   6      956.81      958.63     22.65 o
   6   2   6      979.98      961.95     18.38 o
   7   2   6      855.50      870.39     18.28 o
   8   2   6     3052.43     2863.03     34.87 o
   9   2   6      343.88      337.61      8.28 o
  10   2   6      406.64      407.94     11.89 o
  11   2   6      911.48      923.98     62.62 o
  12   2   6      104.04      106.78      9.11 o
  -9   3   6      251.51      225.72     16.32 o
  -8   3   6      894.67      941.14     36.44 o
  -7   3   6       15.89        8.99      6.54 o
  -6   3   6     3241.20     3059.91     65.80 o
  -5   3   6      819.03      800.28     21.67 o
  -4   3   6      130.17      153.81      7.24 o
  -3   3   6     1460.94     1448.60     22.37 o
  -2   3   6      668.19      660.38      9.76 o
  -1   3   6      822.52      823.33     14.65 o
   0   3   6     6997.28     6860.68     95.92 o
   1   3   6      151.67      138.18      8.73 o
   2   3   6     6991.84     7367.99    101.68 o
   3   3   6     9933.41     9950.93    107.24 o
   4   3   6       28.08       26.09      2.42 o
   5   3   6     1547.04     1502.66     22.63 o
   6   3   6      409.59      432.05      9.36 o
   7   3   6      704.75      684.88     13.29 o
   8   3   6     1801.77     1772.23     23.20 o
   9   3   6      870.59      843.58     18.71 o
  10   3   6      392.81      405.25      9.50 o
  11   3   6      481.64      466.10     15.07 o
  12   3   6        0.61       -5.15      5.15 o
  -8   4   6      531.06      549.62     21.67 o
  -7   4   6      369.06      332.83     13.78 o
  -6   4   6     1851.82     1772.71     34.52 o
  -5   4   6      711.69      762.30     18.73 o
  -4   4   6     2057.89     2026.12     35.58 o
  -3   4   6     1694.07     1632.71     25.46 o
  -2   4   6      156.70      189.32     13.42 o
  -1   4   6      846.40      893.66     18.19 o
   0   4   6     2072.47     1956.91     21.70 o
   1   4   6       73.25       74.66      3.24 o
   2   4   6    14790.72    14445.08    169.83 o
   3   4   6     1589.49     1687.88     20.44 o
   4   4   6     1113.94     1046.52     18.97 o
   5   4   6     1403.65     1495.37     19.01 o
   6   4   6      904.34      870.72     12.89 o
   7   4   6      151.31      149.32      6.57 o
   8   4   6     3959.76     3828.26     51.43 o
   9   4   6      305.09      321.24      7.70 o
  10   4   6      985.49     1002.27     16.29 o
  11   4   6      460.13      457.45     15.05 o
  12   4   6       33.57       27.20      6.28 o
  -8   5   6       71.26       81.68      8.98 o
  -7   5   6      239.60      222.77     11.25 o
  -6   5   6     1424.74     1415.51     41.63 o
  -5   5   6      114.35      115.81      7.45 o
  -4   5   6     2345.75     2294.34     34.89 o
  -3   5   6     2288.20     2299.03     30.85 o
  -2   5   6        3.44        3.61      2.94 o
  -1   5   6     1884.08     1754.01     23.31 o
   0   5   6     1770.72     1829.55     21.23 o
   1   5   6      324.43      332.55      6.35 o
   2   5   6     4471.55     4581.51     61.58 o
   3   5   6        1.31       13.01      2.02 o
   4   5   6     3967.05     4108.73     46.27 o
   5   5   6     2642.77     2581.85     30.78 o
   6   5   6      317.98      364.77      8.52 o
   7   5   6      819.39      840.17     13.44 o
   8   5   6      352.30      351.02      9.86 o
   9   5   6        2.91        0.91      4.79 o
  10   5   6      924.87      927.98     19.22 o
  11   5   6      315.36      332.47     10.65 o
  12   5   6      465.06      476.96     20.29 o
  -7   6   6      489.89      491.29     17.20 o
  -6   6   6      628.49      609.69     16.20 o
  -5   6   6        6.80       11.74      4.44 o
  -4   6   6     1513.40     1464.41     25.59 o
  -3   6   6      553.93      611.56     12.79 o
  -2   6   6      384.28      381.48      9.37 o
  -1   6   6     2083.70     2154.93     28.44 o
   0   6   6     1423.26     1291.68     18.44 o
   1   6   6      232.41      242.82      6.85 o
   2   6   6     4803.74     4493.74     57.47 o
   3   6   6       72.31       54.52      3.89 o
   4   6   6     5021.57     5177.49     58.08 o
   5   6   6     2362.34     2352.24     28.82 o
   6   6   6      152.89      185.06      6.29 o
   7   6   6     2623.18     2553.60     32.12 o
   8   6   6     1256.95     1214.17     23.74 o
   9   6   6       31.69       42.13      5.00 o
  10   6   6     1461.00     1463.71     25.61 o
  11   6   6       76.54       58.48      9.32 o
  12   6   6      338.17      332.95     24.00 o
  -6   7   6      486.72      514.73     17.69 o
  -5   7   6      214.30      215.37     13.67 o
  -4   7   6     1297.73     1306.81     24.53 o
  -3   7   6       59.68       55.50      5.15 o
  -2   7   6     1863.90     1727.26     31.78 o
  -1   7   6      921.99      895.16     15.47 o
   0   7   6      643.67      659.00     12.24 o
   1   7   6      752.44      748.63     14.22 o
   2   7   6     1702.20     1667.24     25.06 o
   3   7   6       58.05       42.95      4.00 o
   4   7   6     2492.13     2370.68     33.48 o
   5   7   6     1030.07      995.48     17.27 o
   6   7   6      426.30      425.90     10.58 o
   7   7   6     1773.44     1816.92     26.76 o
   8   7   6       78.36       92.11      5.39 o
   9   7   6      310.26      292.30      9.76 o
  10   7   6      576.20      642.67     15.42 o
  11   7   6       58.37       49.09      8.79 o
  12   7   6      464.06      501.39     28.36 o
  -5   8   6      474.86      492.03     17.26 o
  -4   8   6     1226.30     1219.64     24.34 o
  -3   8   6       10.43        7.68      3.84 o
  -2   8   6      568.90      575.07     13.00 o
  -1   8   6     1823.94     1764.41     25.94 o
   0   8   6       40.54       40.73      5.22 o
   1   8   6     1955.74     1839.80     31.66 o
   2   8   6      141.20      129.49      9.95 o
   3   8   6      756.60      739.67     14.47 o
   4   8   6     1186.52     1153.31     19.65 o
   5   8   6      594.17      576.54     12.66 o
   6   8   6      452.43      465.63     11.56 o
   7   8   6     1354.19     1279.55     29.67 o
   8   8   6        6.25        1.30      3.18 o
   9   8   6     1502.92     1521.93     26.08 o
  10   8   6     1652.12     1601.64     27.89 o
  11   8   6       29.53       21.82     11.35 o
  12   8   6      704.09      681.61     34.04 o
  -5   9   6      560.89      580.37     34.91 o
  -4   9   6      528.11      565.49     18.70 o
  -3   9   6       47.10       44.62      5.65 o
  -2   9   6      785.78      796.39     16.45 o
  -1   9   6      701.65      660.35     14.20 o
   0   9   6      107.92      109.67      8.39 o
   1   9   6     1259.84     1228.42     22.00 o
   2   9   6     1298.02     1208.85     21.38 o
   3   9   6     1344.87     1272.06     21.99 o
   4   9   6     2396.60     2302.64     34.51 o
   5   9   6       90.81      116.14      6.76 o
   6   9   6     1026.54      989.57     18.91 o
   7   9   6      204.38      230.23      9.32 o
   8   9   6        2.93       -1.68      3.73 o
   9   9   6     1088.48     1118.64     24.75 o
  10   9   6      416.97      426.99     12.99 o
  11   9   6      143.53      174.55     18.76 o
  12   9   6      402.03      448.59     27.49 o
  -3  10   6      183.43      195.40     12.75 o
  -2  10   6      507.10      522.30     13.74 o
  -1  10   6        8.51        3.83      3.76 o
   0  10   6      231.59      231.03      9.20 o
   1  10   6     1253.55     1209.00     22.73 o
   2  10   6      524.78      503.21     13.16 o
   3  10   6       26.00       33.36      4.97 o
   4  10   6     1246.36     1210.79     22.24 o
   5  10   6       33.27       41.23      5.04 o
   6  10   6     1300.46     1238.68     22.74 o
   7  10   6      449.15      453.02     12.67 o
   8  10   6      114.37       98.11      7.25 o
   9  10   6      759.68      821.30     18.62 o
  10  10   6      465.97      517.23     16.51 o
  11  10   6      494.23      542.84     30.11 o
  -2  11   6      416.54      406.90     16.26 o
  -1  11   6        1.78        8.45      4.87 o
   0  11   6     1203.27     1215.30     22.01 o
   1  11   6      639.48      586.33     15.49 o
   2  11   6        9.03       10.94      4.41 o
   3  11   6      388.73      372.74     11.80 o
   4  11   6      679.55      652.76     15.70 o
   5  11   6      167.30      149.92      8.58 o
   6  11   6      867.51      863.16     18.80 o
   7  11   6      279.57      333.08     11.48 o
   8  11   6       95.06       96.01      7.69 o
   9  11   6      629.49      717.65     20.13 o
  10  11   6       37.86       43.20     12.65 o
   0  12   6      554.63      552.93     18.76 o
   1  12   6      299.01      308.78     14.57 o
   2  12   6       65.01       74.85      7.22 o
   3  12   6     1081.74     1049.61     22.25 o
   4  12   6      719.97      701.41     17.45 o
   5  12   6      493.02      512.32     14.64 o
   6  12   6      628.45      623.37     21.92 o
   7  12   6       36.66       32.40      6.83 o
   8  12   6      163.45      155.43     11.10 o
   9  12   6      340.24      298.04     24.87 o
   2  13   6       42.52       34.41      7.66 o
   3  13   6      804.79      864.17     24.02 o
   4  13   6       86.28       85.05      9.30 o
   5  13   6      154.49      129.71     10.61 o
   6  13   6     1168.24     1171.30     28.22 o
   7  13   6       34.81       32.08      7.47 o
   8  13   6      414.78      454.70     31.85 o
  -5 -10   7      376.01      401.73     20.07 o
  -4 -10   7       41.17       66.44     10.95 o
  -3 -10   7      398.54      427.71     20.30 o
  -2 -10   7      133.52      126.75     12.92 o
  -1 -10   7       68.30      100.03     11.99 o
   0 -10   7      244.66      255.66     16.94 o
  -7  -9   7       12.66       18.33     13.09 o
  -6  -9   7      411.91      464.51     21.00 o
  -5  -9   7      496.92      501.63     29.89 o
  -4  -9   7       13.55       18.83      8.31 o
  -3  -9   7      630.68      662.79     51.49 o
  -2  -9   7      301.12      299.74     26.40 o
  -1  -9   7      186.79      186.81     15.93 o
   0  -9   7     1102.18     1090.13     31.43 o
   1  -9   7      381.34      416.30     26.62 o
   2  -9   7      127.31      101.24     16.15 o
  -8  -8   7       26.17       37.09     15.71 o
  -7  -8   7        2.93        1.05      7.25 o
  -6  -8   7      583.27      687.78     28.15 o
  -5  -8   7      390.22      396.08     19.10 o
  -4  -8   7        2.89        8.39      5.70 o
  -3  -8   7      961.97      884.47     27.66 o
  -2  -8   7        0.77       -5.03      5.03 o
  -1  -8   7      399.07      403.58     14.42 o
   0  -8   7      315.23      339.62     13.40 o
   1  -8   7       20.62       18.11      7.41 o
   2  -8   7      555.84      538.04     27.93 o
   3  -8   7      854.00      879.72     37.96 o
   4  -8   7       10.88        8.73     11.35 o
  -8  -7   7      508.79      507.97     19.13 o
  -7  -7   7      446.35      474.82     22.95 o
  -6  -7   7      410.73      413.44     15.62 o
  -5  -7   7      487.22      467.28     24.00 o
  -4  -7   7      177.46      169.91     13.11 o
  -3  -7   7     1490.93     1554.53     39.49 o
  -2  -7   7       30.80       29.27      5.95 o
  -1  -7   7     1167.46     1178.20     25.37 o
   0  -7   7      507.04      490.49     15.02 o
   1  -7   7       18.52       19.86      5.71 o
   2  -7   7     1260.21     1254.11     49.31 o
   3  -7   7      471.22      478.86     49.09 o
   4  -7   7      126.92      135.35     20.07 o
   5  -7   7     1394.34     1344.15     36.87 o
  -9  -6   7      568.46      579.53     35.78 o
  -8  -6   7      356.90      341.20     15.68 o
  -7  -6   7        1.37       -2.01      7.65 o
  -6  -6   7      515.03      548.07     20.16 o
  -5  -6   7      226.52      230.74     11.39 o
  -4  -6   7      811.51      863.26     21.14 o
  -3  -6   7      629.84      588.16     20.50 o
  -2  -6   7      268.81      270.43     13.87 o
  -1  -6   7     2302.48     2223.62     39.05 o
   0  -6   7      796.29      817.41     21.00 o
   1  -6   7      530.52      590.75     27.05 o
   2  -6   7      714.43      685.72     17.41 o
   3  -6   7       80.91       91.10      9.86 o
   4  -6   7      602.56      550.73     23.05 o
   5  -6   7     2021.05     2012.99     60.44 o
   6  -6   7      291.71      275.53     12.34 o
   7  -6   7      683.28      631.42     32.73 o
  -9  -5   7      642.49      668.50     20.99 o
  -8  -5   7      168.25      179.07     13.60 o
  -7  -5   7      312.40      314.65     13.74 o
  -6  -5   7      985.74      948.69     23.57 o
  -5  -5   7        4.17        4.87      4.87 o
  -4  -5   7     1550.30     1564.64     30.72 o
  -3  -5   7      958.32     1040.85     22.47 o
  -2  -5   7      152.83      140.74     10.85 o
  -1  -5   7     1059.85     1069.30     40.58 o
   0  -5   7      787.56      806.58     18.29 o
   1  -5   7      143.15      120.87     22.04 o
   2  -5   7     1510.24     1593.27     32.73 o
   3  -5   7        1.22       -2.39      5.14 o
   4  -5   7     1344.06     1296.52     32.81 o
   5  -5   7      590.34      530.41     15.37 o
   6  -5   7        6.17       11.68      5.55 o
   7  -5   7      698.27      686.91     28.36 o
   8  -5   7      181.72      200.29     20.95 o
 -10  -4   7      499.01      452.08     30.98 o
  -9  -4   7      892.24      883.10     38.40 o
  -8  -4   7       18.10       23.46      6.54 o
  -7  -4   7      333.92      353.30     12.04 o
  -6  -4   7      784.81      778.04     17.53 o
  -5  -4   7       53.48       66.85      6.03 o
  -4  -4   7     1616.73     1622.91     31.21 o
  -3  -4   7      894.50      886.53     19.86 o
  -2  -4   7      835.73      880.66     20.69 o
  -1  -4   7     1212.50     1203.97     36.21 o
   0  -4   7       90.61       94.83      6.54 o
   1  -4   7     5566.82     5099.62    102.90 o
   2  -4   7      902.11      819.33     17.70 o
   3  -4   7      369.81      340.33     14.04 o
   4  -4   7     1191.12     1200.73     30.05 o
   5  -4   7     1250.49     1271.90     23.53 o
   6  -4   7      300.25      295.93      9.76 o
   7  -4   7     1469.08     1379.10     32.15 o
   8  -4   7       99.81       99.74      8.52 o
 -10  -3   7      300.77      302.48     17.06 o
  -9  -3   7      613.69      582.66     18.06 o
  -8  -3   7      243.40      226.52     10.10 o
  -7  -3   7      631.92      655.47     29.22 o
  -6  -3   7      359.19      357.43     13.17 o
  -5  -3   7      572.93      539.84     15.64 o
  -4  -3   7     3960.25     3906.35     54.37 o
  -3  -3   7       98.54       86.00      6.59 o
  -2  -3   7     1214.30     1250.98     23.83 o
  -1  -3   7     1866.66     1786.11     30.52 o
   0  -3   7       27.70       25.54      3.19 o
   1  -3   7     1450.47     1462.84     25.49 o
   2  -3   7     1176.83     1173.07     21.72 o
   3  -3   7       57.86       63.97      5.39 o
   4  -3   7     2400.16     2311.87     47.75 o
   5  -3   7      111.96      131.06     10.25 o
   6  -3   7     1880.11     1758.77     30.28 o
   7  -3   7      802.00      785.71     17.85 o
   8  -3   7        2.25       -4.55      4.55 o
   9  -3   7      319.67      324.42     13.07 o
 -10  -2   7      794.10      801.40     22.62 o
  -9  -2   7       96.87       96.55     11.70 o
  -8  -2   7       34.06       34.61      5.34 o
  -7  -2   7     1281.27     1203.30     22.76 o
  -6  -2   7      517.73      512.64     18.36 o
  -5  -2   7      411.21      398.83     10.77 o
  -4  -2   7     1481.86     1428.94     33.98 o
  -3  -2   7       34.23       43.68      5.12 o
  -2  -2   7     2227.31     2230.13     34.45 o
  -1  -2   7     3220.34     3414.62     44.51 o
   0  -2   7     3518.49     3727.18     47.84 o
   1  -2   7     1759.60     1665.87     30.87 o
   2  -2   7       55.15       49.18      4.18 o
   3  -2   7      771.72      726.44     21.16 o
   4  -2   7     1219.57     1183.03     27.58 o
   5  -2   7      135.76      135.24      9.72 o
   6  -2   7     3256.12     2903.74     58.85 o
   7  -2   7     1909.59     1797.04     32.90 o
   8  -2   7        0.04       -3.63      3.63 o
   9  -2   7      758.94      779.57     20.58 o
  10  -2   7      456.21      452.95     27.93 o
 -10  -1   7      763.56      767.34     28.07 o
  -9  -1   7       95.36      101.77     13.14 o
  -8  -1   7      618.40      586.85     15.34 o
  -7  -1   7     1129.80     1097.58     21.32 o
  -6  -1   7      194.46      187.69     12.36 o
  -5  -1   7     1954.52     1906.04     32.88 o
  -4  -1   7      435.36      423.54     11.09 o
  -3  -1   7       29.36       40.85      5.35 o
  -2  -1   7     1986.76     1906.41     27.59 o
  -1  -1   7      742.80      703.81     11.44 o
   0  -1   7     1925.79     1926.58     27.66 o
   1  -1   7     8320.12     8411.56     83.54 o
   2  -1   7        9.07        2.27      2.33 o
   3  -1   7      675.36      701.65     22.84 o
   4  -1   7      363.95      313.81     11.40 o
   5  -1   7      426.52      377.88     15.49 o
   6  -1   7     1676.35     1696.48     44.51 o
   7  -1   7      357.27      404.65     16.05 o
   8  -1   7      645.98      578.47     13.56 o
   9  -1   7      580.52      562.41     15.82 o
  10  -1   7      186.17      190.69     20.07 o
  -9   0   7       34.42       34.67      6.58 o
  -8   0   7      463.27      469.06     16.75 o
  -7   0   7      795.79      755.54     17.07 o
  -6   0   7       67.35       84.13     11.00 o
  -5   0   7     2279.21     2142.83     32.32 o
  -4   0   7      887.53      874.32     15.85 o
  -3   0   7      185.60      180.10      5.38 o
  -2   0   7     1459.60     1437.96     16.67 o
  -1   0   7      171.50      151.88      4.56 o
   0   0   7     6109.96     6112.51     66.88 o
   1   0   7     4193.09     4342.94     55.53 o
   2   0   7       55.09       44.09      1.99 o
   3   0   7     2185.76     2322.61     26.70 o
   4   0   7     1985.13     1931.21     42.96 o
   5   0   7      624.28      651.48     24.68 o
   6   0   7     1930.24     1830.39     38.68 o
   7   0   7       76.13       83.17     12.44 o
   8   0   7      925.55      864.35     24.66 o
   9   0   7     1518.42     1490.36     36.97 o
  10   0   7       11.39       33.16     11.35 o
  11   0   7      528.37      486.99     28.36 o
  -9   1   7       40.01       35.14      7.05 o
  -8   1   7     1048.40      988.67     21.48 o
  -7   1   7      556.72      543.69     14.30 o
  -6   1   7      192.36      173.91      7.88 o
  -5   1   7     2116.22     2035.13     34.54 o
  -4   1   7        4.37       10.11      3.16 o
  -3   1   7     1054.93      997.94     14.32 o
  -2   1   7     4706.37     4555.14     63.54 o
  -1   1   7       36.26       31.69      2.33 o
   0   1   7     1093.08     1149.13     16.55 o
   1   1   7        2.70       19.10      4.63 o
   2   1   7      105.22      155.74      3.25 o
   3   1   7     3378.97     3366.38     37.84 o
   4   1   7     1565.82     1601.22     35.59 o
   5   1   7     1586.88     1562.29     38.45 o
   6   1   7     1996.78     1982.51     32.72 o
   7   1   7        8.27       12.59      5.53 o
   8   1   7     1182.76     1141.24     28.96 o
   9   1   7      511.29      559.51     19.72 o
  10   1   7      279.42      260.13     14.28 o
  11   1   7     1094.80     1060.37     42.76 o
  -9   2   7      444.98      449.28     19.81 o
  -8   2   7     1399.57     1376.10     29.90 o
  -7   2   7      184.49      184.55     10.02 o
  -6   2   7      198.17      183.57      8.78 o
  -5   2   7        8.95       12.74      3.77 o
  -4   2   7       12.36       18.70      4.28 o
  -3   2   7     2414.46     2418.27     37.03 o
  -2   2   7     2583.64     2590.69     30.89 o
  -1   2   7      266.09      311.76      5.83 o
   0   2   7     2128.75     1969.48     32.58 o
   1   2   7       27.31       18.36      2.93 o
   2   2   7     2871.66     2866.22     49.33 o
   3   2   7     7361.80     7492.71     82.93 o
   4   2   7       16.79       26.89      2.03 o
   5   2   7      684.17      673.49     24.83 o
   6   2   7     1000.92     1040.18     19.55 o
   7   2   7      126.51      115.11     12.53 o
   8   2   7      295.34      319.10     10.96 o
   9   2   7      609.84      600.09     16.10 o
  10   2   7      255.79      256.79     14.66 o
  11   2   7      812.11      786.77     35.35 o
  12   2   7      109.31      115.20     17.45 o
  -8   3   7     1566.96     1568.07     39.81 o
  -7   3   7       41.50       46.91      6.79 o
  -6   3   7     2881.13     2806.49     42.28 o
  -5   3   7     1033.66     1032.90     21.35 o
  -4   3   7      409.96      440.63     10.92 o
  -3   3   7     2026.16     1920.54     28.21 o
  -2   3   7     1210.54     1216.30     15.43 o
  -1   3   7       37.19       23.25      1.89 o
   0   3   7     3255.12     3126.14     46.01 o
   1   3   7        3.29       10.04      4.80 o
   2   3   7     1631.89     1469.69     43.20 o
   3   3   7     1758.47     1788.09     21.18 o
   4   3   7      377.06      414.75      8.97 o
   5   3   7     2375.44     2483.62     32.54 o
   6   3   7      963.80      917.29     19.96 o
   7   3   7     1933.54     1798.16     26.57 o
   8   3   7     2903.15     2857.61     39.92 o
   9   3   7        5.86       19.33      4.47 o
  10   3   7      338.35      345.03     21.73 o
  11   3   7      120.06      109.09     15.71 o
  12   3   7       49.70       47.56     13.53 o
  -8   4   7      507.88      503.94     34.91 o
  -7   4   7      102.17      104.28      9.35 o
  -6   4   7      482.69      482.55     15.33 o
  -5   4   7      581.36      623.64     16.67 o
  -4   4   7        6.12       13.07      4.17 o
  -3   4   7      898.13      904.10     18.74 o
  -2   4   7      289.47      284.67      7.91 o
  -1   4   7     1989.39     2017.88     34.83 o
   0   4   7      411.04      424.48      8.15 o
   1   4   7       75.28       87.90      4.11 o
   2   4   7     3599.23     3807.81     47.50 o
   3   4   7     1744.83     1502.16     21.14 o
   4   4   7      620.37      598.04     12.88 o
   5   4   7     1342.47     1225.99     18.19 o
   6   4   7      740.77      762.01     16.43 o
   7   4   7        1.46       14.01      8.42 o
   8   4   7     4837.71     4783.39     62.66 o
   9   4   7      113.57      121.11      6.99 o
  10   4   7      508.76      508.31     13.25 o
  11   4   7      213.28      203.72     18.01 o
  12   4   7       81.58       93.82     15.71 o
  -7   5   7      324.81      361.27     14.47 o
  -6   5   7     1456.52     1532.85     27.87 o
  -5   5   7      236.53      226.70     10.86 o
  -4   5   7     1566.13     1588.55     30.34 o
  -3   5   7     1953.14     1979.45     30.61 o
  -2   5   7        4.61       10.91      3.14 o
  -1   5   7      524.21      527.55     10.00 o
   0   5   7     1583.11     1530.89     18.35 o
   1   5   7      566.33      633.94     15.31 o
   2   5   7     2301.09     2040.30     24.55 o
   3   5   7      259.88      297.56      6.02 o
   4   5   7     1126.40     1169.44     15.81 o
   5   5   7     1092.85     1067.97     16.94 o
   6   5   7      781.92      739.92     13.34 o
   7   5   7     1000.70      969.34     20.01 o
   8   5   7      818.38      816.02     18.50 o
   9   5   7        2.03       -3.46      3.46 o
  10   5   7      882.12      910.36     20.15 o
  11   5   7      399.87      442.02     12.99 o
  12   5   7       50.79       52.80     13.09 o
  -7   6   7      612.70      673.54     20.64 o
  -6   6   7      481.54      501.07     18.07 o
  -5   6   7       54.99       55.77      7.37 o
  -4   6   7      656.75      709.26     16.13 o
  -3   6   7      689.53      661.41     13.43 o
  -2   6   7       92.28       79.59      5.20 o
  -1   6   7     1907.98     1871.09     25.48 o
   0   6   7     1183.74     1228.58     17.89 o
   1   6   7      444.60      484.03      9.96 o
   2   6   7     1561.48     1532.66     30.36 o
   3   6   7       44.60       69.56      4.11 o
   4   6   7     1340.44     1286.55     19.78 o
   5   6   7     1789.31     1758.92     26.83 o
   6   6   7       19.40       14.93      3.32 o
   7   6   7     1840.88     1834.65     27.63 o
   8   6   7     1305.33     1341.87     28.40 o
   9   6   7       10.72        4.32      4.33 o
  10   6   7      827.85      833.31     17.74 o
  11   6   7      134.86      142.36      8.66 o
  12   6   7       87.87      112.58     17.02 o
  -6   7   7      817.88      824.85     22.77 o
  -5   7   7        1.63       -3.22      4.55 o
  -4   7   7      677.40      693.20     16.62 o
  -3   7   7     1041.82     1053.09     18.91 o
  -2   7   7      713.14      708.41     14.03 o
  -1   7   7     1551.56     1544.27     22.79 o
   0   7   7      649.22      630.59     11.91 o
   1   7   7      358.25      332.52      8.87 o
   2   7   7     1230.27     1249.67     20.01 o
   3   7   7      872.60      908.86     15.82 o
   4   7   7      651.14      605.79     12.09 o
   5   7   7      596.28      570.95     12.01 o
   6   7   7       15.58        9.59      3.29 o
   7   7   7     2997.76     2928.15     43.77 o
   8   7   7      946.67      919.86     20.67 o
   9   7   7      546.40      586.74     16.32 o
  10   7   7      955.60      946.49     22.63 o
  11   7   7       74.90       94.19      7.68 o
  12   7   7      308.08      282.33     22.69 o
  -5   8   7      117.83      132.70     12.77 o
  -4   8   7      905.32      981.92     21.38 o
  -3   8   7        2.27        2.44      3.80 o
  -2   8   7      256.21      276.08      9.10 o
  -1   8   7     1461.89     1348.71     26.45 o
   0   8   7      298.01      304.55      8.55 o
   1   8   7     2054.78     1944.15     29.75 o
   2   8   7     1964.03     1849.91     28.23 o
   3   8   7      708.29      647.83     13.37 o
   4   8   7      340.64      328.63      9.22 o
   5   8   7     1161.57     1175.30     20.13 o
   6   8   7        5.11       16.22      3.79 o
   7   8   7     1324.43     1297.40     22.27 o
   8   8   7       58.44       68.90      5.80 o
   9   8   7      763.01      762.95     19.55 o
  10   8   7     1136.78     1227.65     27.31 o
  11   8   7      255.28      259.32     12.34 o
  12   8   7      933.65     1077.83     44.51 o
  -4   9   7     1186.89     1208.70     28.66 o
  -3   9   7       80.31       73.51      6.49 o
  -2   9   7      733.76      730.47     15.81 o
  -1   9   7     1062.24     1056.13     19.01 o
   0   9   7       24.55       31.65      4.47 o
   1   9   7      662.59      671.91     14.97 o
   2   9   7      364.80      326.25      9.80 o
   3   9   7      464.84      479.41     11.88 o
   4   9   7     1660.55     1612.91     29.83 o
   5   9   7      685.53      656.85     14.44 o
   6   9   7      276.17      240.51      8.75 o
   7   9   7      291.68      329.09     10.25 o
   8   9   7        2.99        6.10      3.90 o
   9   9   7     1564.75     1556.44     52.78 o
  10   9   7     1118.90     1107.89     26.03 o
  11   9   7      156.18      197.19     14.63 o
  -3  10   7       56.58       81.74      9.33 o
  -2  10   7      486.53      477.12     13.33 o
  -1  10   7      549.15      534.75     13.43 o
   0  10   7      139.51      138.24      8.63 o
   1  10   7     2506.15     2339.88     39.30 o
   2  10   7      430.05      430.45     12.18 o
   3  10   7      987.07      922.77     18.60 o
   4  10   7     2640.95     2596.04     38.95 o
   5  10   7       78.62       93.99      8.63 o
   6  10   7      591.23      608.18     14.51 o
   7  10   7     1051.61     1029.56     22.41 o
   8  10   7        3.92       -2.15      6.30 o
   9  10   7      730.45      770.63     20.68 o
  10  10   7      581.64      621.37     22.68 o
  -2  11   7      892.93      924.86     25.06 o
  -1  11   7      165.88      147.27     11.20 o
   0  11   7      470.81      484.94     13.05 o
   1  11   7      821.67      798.99     16.71 o
   2  11   7      144.34      138.56      8.52 o
   3  11   7       73.27       69.51      6.44 o
   4  11   7      569.18      567.31     14.64 o
   5  11   7        4.02        1.93      4.07 o
   6  11   7     1192.78     1161.00     22.66 o
   7  11   7      558.24      532.04     14.56 o
   8  11   7      195.33      189.39     10.00 o
   9  11   7      905.86      929.41     23.40 o
  10  11   7      221.55      229.61     19.85 o
   0  12   7      927.20      921.39     24.71 o
   1  12   7     1075.56     1106.89     28.22 o
   2  12   7      143.33      144.91     10.66 o
   3  12   7     1317.00     1291.42     25.44 o
   4  12   7      708.92      681.03     17.03 o
   5  12   7      456.42      449.87     13.80 o
   6  12   7     1238.54     1202.93     42.86 o
   7  12   7      187.61      221.33     12.66 o
   8  12   7       38.13       34.94      6.90 o
   9  12   7      687.41      708.03     20.71 o
   2  13   7       24.64       31.04      7.31 o
   3  13   7     1220.42     1183.47     31.07 o
   4  13   7       59.55       60.47      8.32 o
   5  13   7      348.40      337.72     14.41 o
   6  13   7      975.16      972.72     25.29 o
   7  13   7       22.34       10.44      7.82 o
   8  13   7      572.08      558.08     18.98 o
  -5  -9   8      329.40      326.84     27.49 o
  -4  -9   8       24.91       34.65     14.18 o
  -3  -9   8      809.07      841.98     29.47 o
  -2  -9   8      713.64      778.04     38.84 o
  -1  -9   8      213.19      229.63     17.45 o
   0  -9   8      967.59     1026.33     30.81 o
   1  -9   8       68.59       49.31     14.40 o
  -7  -8   8       24.89       28.25      9.41 o
  -6  -8   8      339.98      365.41     20.51 o
  -5  -8   8      640.72      648.69     25.28 o
  -4  -8   8       10.91        8.83      7.25 o
  -3  -8   8     1385.77     1536.03     41.19 o
  -2  -8   8      406.37      425.60     38.62 o
  -1  -8   8      321.24      344.51     17.59 o
   0  -8   8      980.33      937.31     23.41 o
   1  -8   8      206.76      203.77     14.85 o
   2  -8   8      560.07      503.57     28.36 o
   3  -8   8      829.99      806.84     37.53 o
  -8  -7   8      881.11      925.85     67.20 o
  -7  -7   8      740.45      732.67     27.91 o
  -6  -7   8      939.63     1039.44     64.58 o
  -5  -7   8      183.58      181.55     30.11 o
  -4  -7   8       84.49       93.15     17.45 o
  -3  -7   8      864.93      871.69     27.61 o
  -2  -7   8      256.53      247.94     19.42 o
  -1  -7   8     1277.43     1204.27     33.01 o
   0  -7   8      727.56      717.09     23.91 o
   1  -7   8        4.72       -7.42      7.42 o
   2  -7   8      820.06      824.50     26.32 o
   3  -7   8      490.13      479.02     23.78 o
   4  -7   8       92.23       86.40     14.84 o
   5  -7   8      677.71      594.77     31.42 o
  -8  -6   8      308.05      307.99     35.13 o
  -7  -6   8      362.31      384.78     16.28 o
  -6  -6   8     1468.97     1386.87     31.48 o
  -5  -6   8      526.99      548.87     17.38 o
  -4  -6   8      334.19      342.21     28.80 o
  -3  -6   8      902.34     1004.14     28.98 o
  -2  -6   8       92.39       96.92     10.02 o
  -1  -6   8     1670.42     1722.50     85.75 o
   0  -6   8     1046.12     1042.84     28.84 o
   1  -6   8      191.34      164.95     17.45 o
   2  -6   8      761.18      804.66     35.78 o
   3  -6   8       24.83       17.45      7.10 o
   4  -6   8      490.21      464.13     19.06 o
   5  -6   8      835.98      862.70     37.09 o
   6  -6   8      594.78      634.92     32.73 o
  -9  -5   8      686.49      672.41     24.28 o
  -8  -5   8       10.18       15.83      6.74 o
  -7  -5   8     1417.70     1395.99     37.24 o
  -6  -5   8      958.45      937.19     23.92 o
  -5  -5   8        0.06       -2.62      4.74 o
  -4  -5   8      637.05      675.89     18.19 o
  -3  -5   8     1238.80     1207.76     39.71 o
  -2  -5   8      154.51      153.15     11.23 o
  -1  -5   8     3924.03     3859.30    109.53 o
   0  -5   8     1781.83     1717.24     39.49 o
   1  -5   8      534.09      474.33     24.44 o
   2  -5   8     1755.20     1720.60     57.60 o
   3  -5   8        0.33        4.80      7.85 o
   4  -5   8      849.44      852.48     34.04 o
   5  -5   8      556.03      535.95     58.04 o
   6  -5   8        0.01       14.40     10.91 o
   7  -5   8      374.87      384.44     26.18 o
  -9  -4   8      726.35      740.60     30.57 o
  -8  -4   8      107.55      117.61      8.92 o
  -7  -4   8     1081.22     1065.25     22.48 o
  -6  -4   8      690.94      693.56     16.70 o
  -5  -4   8      243.75      256.54     11.91 o
  -4  -4   8     1953.92     1947.87     36.49 o
  -3  -4   8      718.60      755.89     18.35 o
  -2  -4   8      348.95      366.92     11.78 o
  -1  -4   8       97.99       86.31      8.31 o
   0  -4   8      213.25      228.45     19.64 o
   1  -4   8      933.67      955.21     35.78 o
   2  -4   8     1597.45     1626.26     37.31 o
   3  -4   8        7.75        9.16      7.42 o
   4  -4   8     1485.54     1488.02     51.93 o
   5  -4   8      499.30      480.65     18.34 o
   6  -4   8      160.47      158.74     12.64 o
   7  -4   8      845.19      839.57     37.09 o
   8  -4   8      143.01      115.64     17.45 o
  -9  -3   8      935.90      897.72     29.91 o
  -8  -3   8      164.76      167.17     11.71 o
  -7  -3   8      929.88      889.07     23.07 o
  -6  -3   8        2.25        4.51      4.88 o
  -5  -3   8     1330.45     1325.08     27.90 o
  -4  -3   8     3912.13     3877.58     54.42 o
  -3  -3   8      164.90      165.96      8.96 o
  -2  -3   8      578.73      625.73     15.57 o
  -1  -3   8     2458.68     2423.76     40.01 o
   0  -3   8       48.16       57.52      7.42 o
   1  -3   8     3451.32     3324.13     85.09 o
   2  -3   8     1696.96     1663.21     46.26 o
   3  -3   8      248.01      235.64     16.58 o
   4  -3   8      781.69      833.03     33.16 o
   5  -3   8      565.91      525.39     26.62 o
   6  -3   8      177.35      189.77     12.80 o
   7  -3   8      696.48      706.89     23.75 o
   8  -3   8        0.67       -9.16      9.16 o
   9  -3   8      503.73      543.28     30.55 o
  -9  -2   8      228.27      224.24     20.46 o
  -8  -2   8      146.39      158.92     10.86 o
  -7  -2   8      897.65      821.32     19.94 o
  -6  -2   8       60.53       59.26      5.70 o
  -5  -2   8     1921.72     1788.57     28.57 o
  -4  -2   8     1005.20      959.05     21.33 o
  -3  -2   8       24.70       10.26      4.28 o
  -2  -2   8     1742.90     1723.34     26.24 o
  -1  -2   8     3445.51     3448.85     53.80 o
   0  -2   8      567.38      576.83     17.06 o
   1  -2   8     2127.08     2173.45     35.51 o
   2  -2   8      102.27       84.36      9.16 o
   3  -2   8      429.06      404.95     19.64 o
   4  -2   8     1346.48     1243.21     41.89 o
   5  -2   8      360.24      403.64     21.82 o
   6  -2   8     1823.02     1754.64     58.04 o
   7  -2   8      894.07      935.39     26.68 o
   8  -2   8       38.08       44.45      8.48 o
   9  -2   8      346.33      404.08     25.31 o
  -9  -1   8      123.78       98.43      9.09 o
  -8  -1   8      283.10      278.74     11.06 o
  -7  -1   8      854.58      823.04     18.12 o
  -6  -1   8       28.52       29.89      4.56 o
  -5  -1   8     1429.49     1346.06     22.90 o
  -4  -1   8      349.16      358.42     10.01 o
  -3  -1   8      764.52      727.20     13.69 o
  -2  -1   8     1743.26     1741.07     30.32 o
  -1  -1   8     1169.78     1111.92     13.99 o
   0  -1   8        7.50        3.44      2.09 o
   1  -1   8     5792.32     5899.92     98.88 o
   2  -1   8      480.13      543.03     30.33 o
   3  -1   8      553.41      590.16     15.34 o
   4  -1   8     1274.50     1218.34     39.71 o
   5  -1   8        0.33       20.51      7.85 o
   6  -1   8      928.49      919.86     35.35 o
   7  -1   8     1110.05     1049.90     40.58 o
   8  -1   8       95.48      120.15     10.95 o
   9  -1   8      515.14      540.46     20.50 o
  10  -1   8      188.07      197.67     20.51 o
  -9   0   8       34.08       32.16      6.72 o
  -8   0   8      725.42      695.03     19.32 o
  -7   0   8      688.42      657.02     15.90 o
  -6   0   8      284.11      257.27      9.43 o
  -5   0   8     2348.16     2272.02     34.20 o
  -4   0   8       10.15       13.91      3.35 o
  -3   0   8      997.99      985.39     16.68 o
  -2   0   8      753.06      773.44     10.46 o
  -1   0   8       60.91       63.21      5.23 o
   0   0   8     5247.15     5558.07     61.39 o
   1   0   8     4009.05     4032.01     50.63 o
   2   0   8       26.51       25.34      2.28 o
   3   0   8     1038.60      997.71     11.74 o
   4   0   8     1633.78     1687.00     50.18 o
   5   0   8       38.77       45.82      8.29 o
   6   0   8     1862.04     1858.49     58.04 o
   7   0   8      411.64      377.02     21.38 o
   8   0   8      133.79      140.51     16.15 o
   9   0   8     1092.67     1158.00     31.60 o
  10   0   8       43.89       20.51     11.35 o
  11   0   8      414.27      422.40     27.05 o
  -9   1   8       95.46       95.72     11.14 o
  -8   1   8      613.67      597.82     17.88 o
  -7   1   8      652.87      621.27     15.47 o
  -6   1   8      101.07       99.84      6.75 o
  -5   1   8     2172.44     2109.38     40.88 o
  -4   1   8        0.80        4.69      3.18 o
  -3   1   8      709.29      733.39     13.58 o
  -2   1   8     2158.38     2157.38     28.00 o
  -1   1   8        0.73        7.33      3.19 o
   0   1   8     2718.28     2596.59     29.55 o
   1   1   8     2613.20     2741.69     35.32 o
   2   1   8       22.86       30.80      1.92 o
   3   1   8     2066.15     2236.37     26.20 o
   4   1   8     1022.39     1043.66     59.13 o
   5   1   8      562.32      572.25     24.87 o
   6   1   8     1510.69     1481.03     47.13 o
   7   1   8      199.49      181.09     14.40 o
   8   1   8      301.16      342.55     20.95 o
   9   1   8      600.81      567.72     29.24 o
  10   1   8       31.07       29.30     15.49 o
  11   1   8     1066.31     1054.27     43.64 o
  -8   2   8     1145.09     1126.63     26.45 o
  -7   2   8      486.18      475.96     21.79 o
  -6   2   8      670.37      644.96     18.52 o
  -5   2   8       27.51       25.61      4.18 o
  -4   2   8       21.35       23.69      3.81 o
  -3   2   8     1216.50     1131.55     18.64 o
  -2   2   8     1472.68     1592.18     19.40 o
  -1   2   8      304.20      301.01      5.85 o
   0   2   8     3965.61     4030.98     61.81 o
   1   2   8       19.58       12.80      2.93 o
   2   2   8      689.41      683.01     18.95 o
   3   2   8     4131.48     4308.89     53.28 o
   4   2   8      684.89      708.68     10.21 o
   5   2   8     1676.78     1706.22     83.35 o
   6   2   8     5365.77     5204.39    248.95 o
   7   2   8      345.03      333.35     12.61 o
   8   2   8      357.57      356.51     20.51 o
   9   2   8     1143.78     1126.70     43.64 o
  10   2   8       53.63       70.56      7.55 o
  11   2   8      806.28      846.99     37.53 o
  -8   3   8      625.33      592.82     23.78 o
  -7   3   8       21.03       26.70      6.10 o
  -6   3   8     1167.93     1132.71     26.49 o
  -5   3   8      671.52      690.46     18.11 o
  -4   3   8      753.63      721.33     14.87 o
  -3   3   8      970.78     1014.68     17.64 o
  -2   3   8      445.40      430.06      8.10 o
  -1   3   8       60.44       57.01      5.50 o
   0   3   8     2924.32     3023.71     71.20 o
   1   3   8      382.72      401.91     12.96 o
   2   3   8     1684.62     1669.98     48.87 o
   3   3   8     1988.42     1895.48     22.24 o
   4   3   8      425.46      515.16      8.24 o
   5   3   8     1168.05     1203.19     29.67 o
   6   3   8      518.54      552.92     15.89 o
   7   3   8       11.60       24.60      5.53 o
   8   3   8     1499.50     1493.09     27.75 o
   9   3   8      325.90      307.10     13.87 o
  10   3   8       75.21       90.79      9.86 o
  11   3   8      543.17      546.86     21.26 o
  12   3   8       62.06       81.16     16.15 o
  -8   4   8      272.14      268.68     15.59 o
  -7   4   8        1.28        0.96      6.15 o
  -6   4   8     2114.59     2145.25     51.44 o
  -5   4   8     1077.42     1021.97     23.04 o
  -4   4   8      208.66      210.19      9.26 o
  -3   4   8     1122.89     1100.41     21.52 o
  -2   4   8      718.53      749.99     13.96 o
  -1   4   8     1006.35     1062.82     16.60 o
   0   4   8      940.01      855.75     16.10 o
   1   4   8      110.53      104.04      6.23 o
   2   4   8     4401.20     4368.01     62.48 o
   3   4   8     4239.50     4393.86     58.89 o
   4   4   8      154.97      193.09      4.40 o
   5   4   8     1330.16     1234.72     18.41 o
   6   4   8      668.39      637.93     14.22 o
   7   4   8      263.01      222.26      8.64 o
   8   4   8     5766.90     5668.00     84.63 o
   9   4   8      890.50      857.93     19.71 o
  10   4   8      476.36      479.97     23.35 o
  11   4   8      434.22      424.12     18.31 o
  12   4   8        0.55       17.45     12.22 o
  -7   5   8      115.43      122.42     10.05 o
  -6   5   8      355.45      375.01     19.19 o
  -5   5   8      128.40      144.10      9.46 o
  -4   5   8      279.06      292.45     11.19 o
  -3   5   8     2023.75     1951.68     30.43 o
  -2   5   8      228.66      208.76      7.76 o
  -1   5   8     1215.08     1160.61     18.91 o
   0   5   8      787.64      882.53     11.92 o
   1   5   8       12.85       20.14      2.49 o
   2   5   8     4558.26     4632.71     59.85 o
   3   5   8     1777.33     1758.05     21.68 o
   4   5   8      650.24      654.70      9.31 o
   5   5   8     1305.79     1340.40     20.16 o
   6   5   8      524.99      508.52     12.52 o
   7   5   8      817.26      789.30     17.16 o
   8   5   8     1599.78     1485.07     28.05 o
   9   5   8      111.27      116.16      8.14 o
  10   5   8     1324.84     1297.22     27.25 o
  11   5   8      679.50      704.21     26.84 o
  12   5   8       14.04       42.33     13.53 o
  -6   6   8      353.64      334.67     13.91 o
  -5   6   8        0.96        2.76      4.15 o
  -4   6   8     1528.42     1499.05     26.50 o
  -3   6   8     1076.73     1086.21     18.53 o
  -2   6   8      101.80      110.95      5.97 o
  -1   6   8      533.72      527.71     10.71 o
   0   6   8     1568.92     1455.11     20.48 o
   1   6   8        3.33        4.86      2.54 o
   2   6   8     2660.95     2564.60     38.31 o
   3   6   8      407.89      400.46      8.78 o
   4   6   8     2206.47     2310.98     31.91 o
   5   6   8     2579.98     2581.81     35.44 o
   6   6   8      107.10      112.90      6.58 o
   7   6   8      985.55     1011.24     20.83 o
   8   6   8     1576.52     1609.71     37.94 o
   9   6   8        1.45        1.12      4.09 o
  10   6   8     1057.82     1075.87     24.33 o
  11   6   8      617.62      610.01     18.29 o
  -6   7   8      813.05      953.87     25.10 o
  -5   7   8        6.72       12.09      5.50 o
  -4   7   8      628.22      669.32     16.58 o
  -3   7   8      907.18      836.60     16.40 o
  -2   7   8      334.37      331.72      9.37 o
  -1   7   8     2901.24     2779.45     36.26 o
   0   7   8      493.64      502.14     10.44 o
   1   7   8     1021.13     1017.32     17.53 o
   2   7   8      976.77      955.00     21.80 o
   3   7   8      119.74      105.07      8.57 o
   4   7   8     1667.04     1637.04     24.67 o
   5   7   8     1019.25     1043.36     17.83 o
   6   7   8       56.46       49.46      4.54 o
   7   7   8     3025.93     2818.13     46.36 o
   8   7   8      743.83      770.57     18.58 o
   9   7   8      724.78      704.55     19.81 o
  10   7   8     1169.48     1183.87     26.38 o
  11   7   8       92.11       91.48      8.90 o
  -5   8   8       36.87       69.06      8.45 o
  -4   8   8      546.01      570.08     17.71 o
  -3   8   8       13.25       19.55      4.58 o
  -2   8   8      540.31      553.64     13.39 o
  -1   8   8     1319.67     1234.27     20.30 o
   0   8   8      383.23      366.41      9.30 o
   1   8   8     1318.52     1267.60     21.55 o
   2   8   8     4605.20     4390.16     58.42 o
   3   8   8      958.98      927.28     17.82 o
   4   8   8     1288.68     1231.46     20.64 o
   5   8   8      791.21      805.57     15.56 o
   6   8   8       35.89       46.42      5.29 o
   7   8   8     2023.15     2126.52     32.40 o
   8   8   8      769.94      691.92     17.63 o
   9   8   8      862.25      897.76     31.64 o
  10   8   8      836.01      813.04     24.56 o
  11   8   8       87.48       88.56      9.26 o
  -4   9   8      789.71      845.02     23.21 o
  -3   9   8        0.88        0.07      5.20 o
  -2   9   8      729.76      711.50     15.63 o
  -1   9   8      978.72      950.65     21.27 o
   0   9   8      266.67      247.17      9.93 o
   1   9   8     1254.81     1165.28     21.15 o
   2   9   8      718.28      681.86     14.70 o
   3   9   8      347.13      320.49      9.83 o
   4   9   8     2343.37     2335.29     34.90 o
   5   9   8      543.26      515.31     12.52 o
   6   9   8      700.94      684.41     14.96 o
   7   9   8      620.12      638.07     14.62 o
   8   9   8       58.23       44.30      6.32 o
   9   9   8     1156.78     1178.53     26.25 o
  10   9   8     1048.36     1083.86     25.56 o
  11   9   8      162.75      183.49     14.18 o
  -3  10   8       73.93       80.12      9.43 o
  -2  10   8      625.37      568.24     18.06 o
  -1  10   8      279.49      279.32     10.21 o
   0  10   8      215.54      220.76     11.33 o
   1  10   8      955.22      962.62     17.87 o
   2  10   8      136.83      133.55      7.86 o
   3  10   8     1305.16     1310.48     23.53 o
   4  10   8     2723.64     2618.16     39.37 o
   5  10   8       20.81       20.87      4.53 o
   6  10   8      926.38      907.77     19.24 o
   7  10   8     1147.20     1118.28     21.56 o
   8  10   8       29.38       33.19      5.24 o
   9  10   8      932.42      959.84     23.70 o
  10  10   8      390.50      337.17     16.80 o
  11  10   8      160.66      165.18     14.18 o
  -1  11   8      170.12      138.23     10.71 o
   0  11   8      292.02      284.89     12.94 o
   1  11   8     2096.44     2011.85     30.64 o
   2  11   8      130.05      116.21      7.81 o
   3  11   8      786.38      756.43     17.25 o
   4  11   8      640.93      609.61     15.07 o
   5  11   8       46.80       52.63      6.61 o
   6  11   8     1069.04     1016.63     20.79 o
   7  11   8      439.28      451.24     13.32 o
   8  11   8      400.03      421.89     22.51 o
   9  11   8      899.21      915.44     28.03 o
  10  11   8      189.74      198.70     14.96 o
   0  12   8      583.64      563.57     28.95 o
   1  12   8      736.36      789.92     22.50 o
   2  12   8       47.46       53.90      7.74 o
   3  12   8      558.85      543.47     17.51 o
   4  12   8      568.31      537.17     18.51 o
   5  12   8      242.59      247.74     12.43 o
   6  12   8     2100.40     2115.13     40.33 o
   7  12   8       12.47       -2.66      8.11 o
   8  12   8      381.59      414.37     17.44 o
   9  12   8      649.17      654.70     24.04 o
   3  13   8     1168.22     1249.23     29.83 o
   4  13   8       34.67       29.35      9.23 o
   5  13   8      396.27      378.50     15.26 o
   6  13   8      385.45      380.13     22.92 o
   7  13   8       18.14       30.99      7.11 o
  -3  -9   9      356.21      374.83     20.21 o
  -2  -9   9       50.65       38.40     13.09 o
  -1  -9   9       45.78       26.18     13.09 o
  -6  -8   9       97.39       89.78     12.47 o
  -5  -8   9      353.27      326.57     30.33 o
  -4  -8   9        0.13       -2.86      7.08 o
  -3  -8   9      809.51      848.97     29.16 o
  -2  -8   9       26.01       35.19      9.10 o
  -1  -8   9     1052.16     1095.86     33.00 o
   0  -8   9      381.18      456.26     26.40 o
   1  -8   9        5.40       -5.67     10.04 o
  -7  -7   9      154.33      186.38     16.58 o
  -6  -7   9      613.74      633.95     25.75 o
  -5  -7   9      280.33      310.51     17.69 o
  -4  -7   9       50.70       52.58      9.32 o
  -3  -7   9      316.74      327.71     16.96 o
  -2  -7   9       90.31       78.49     10.17 o
  -1  -7   9      273.65      263.01     34.04 o
   0  -7   9       27.48       23.24      7.52 o
   1  -7   9       11.83       30.98     11.35 o
   2  -7   9      342.75      363.49     25.75 o
   3  -7   9     1079.68     1112.30     48.00 o
   4  -7   9        2.86       10.47     12.22 o
  -8  -6   9       10.66       19.20     13.53 o
  -7  -6   9      302.16      338.02     18.79 o
  -6  -6   9      554.49      600.08     23.92 o
  -5  -6   9      126.95      112.56     22.69 o
  -4  -6   9      296.82      342.27     30.11 o
  -3  -6   9     1028.78     1057.43     30.69 o
  -2  -6   9       31.42       21.45      7.02 o
  -1  -6   9      559.62      596.55     21.13 o
   0  -6   9       16.56        7.73      6.76 o
   1  -6   9      116.24      112.15     15.71 o
   2  -6   9      450.10      452.08     27.05 o
   3  -6   9      180.26      149.67     18.33 o
   4  -6   9      500.91      511.42     30.55 o
  -8  -5   9       73.79       64.72     13.96 o
  -7  -5   9      158.43      153.21     11.54 o
  -6  -5   9      410.28      395.06     15.49 o
  -5  -5   9       48.43       61.43      7.55 o
  -4  -5   9      381.71      399.00     17.67 o
  -3  -5   9      493.22      517.69     19.72 o
  -2  -5   9      484.58      476.48     18.31 o
  -1  -5   9      565.93      555.97     19.58 o
   0  -5   9      118.68      112.26     10.02 o
   1  -5   9        4.18       17.45      8.73 o
   2  -5   9      268.08      255.28     19.20 o
   3  -5   9        2.69        2.18      8.29 o
   4  -5   9      954.65      996.66     42.33 o
   5  -5   9      930.01      980.52     43.20 o
   6  -5   9        3.24        2.62     10.04 o
   7  -5   9      248.25      256.15     24.00 o
  -8  -4   9       29.25       26.12      6.70 o
  -7  -4   9      144.70      175.42     10.09 o
  -6  -4   9       83.99       97.47      7.68 o
  -5  -4   9        0.59       -4.47      4.64 o
  -4  -4   9      660.92      666.84     26.66 o
  -3  -4   9      925.80      977.51     22.19 o
  -2  -4   9      394.07      406.78     16.45 o
  -1  -4   9     1555.76     1535.56     36.39 o
   0  -4   9      647.67      602.64     19.44 o
   1  -4   9       79.64       58.04     10.47 o
   2  -4   9      233.90      257.46     17.89 o
   3  -4   9        7.14        2.18      7.42 o
   4  -4   9      920.03      965.25     38.84 o
   5  -4   9      686.36      665.03     32.29 o
   6  -4   9       41.18       24.87     10.47 o
   7  -4   9      642.36      600.44     33.16 o
   8  -4   9       87.45       91.20     16.58 o
  -9  -3   9      857.26      886.70     44.51 o
  -8  -3   9        0.37        0.75      6.39 o
  -7  -3   9      251.55      262.52     23.20 o
  -6  -3   9      101.89       99.58      8.65 o
  -5  -3   9       38.69       50.19      5.67 o
  -4  -3   9     1949.95     1921.51     31.04 o
  -3  -3   9      161.18      139.32      8.58 o
  -2  -3   9     1168.21     1188.21     24.04 o
  -1  -3   9       81.68       83.59      8.18 o
   0  -3   9      448.80      403.71     28.36 o
   1  -3   9      217.90      205.19     10.48 o
   2  -3   9      592.91      587.18     17.72 o
   3  -3   9       17.97       17.45      7.85 o
   4  -3   9     1115.23     1061.68     39.71 o
   5  -3   9      759.64      791.14     34.04 o
   6  -3   9      523.06      575.57     29.67 o
   7  -3   9      722.17      677.24     33.60 o
  -9  -2   9      268.13      294.51     13.75 o
  -8  -2   9       49.85       60.65      7.31 o
  -7  -2   9      229.05      247.21     10.24 o
  -6  -2   9      102.95       92.33      8.32 o
  -5  -2   9       59.96       53.62      8.86 o
  -4  -2   9      606.97      590.51     16.04 o
  -3  -2   9      166.22      182.36      7.52 o
  -2  -2   9     1354.00     1407.55     26.62 o
  -1  -2   9     2757.16     2826.11     45.74 o
   0  -2   9       17.44        9.98      5.05 o
   1  -2   9     3042.34     2963.72    174.77 o
   2  -2   9       71.45       91.07      8.95 o
   3  -2   9       18.23       32.73      8.29 o
   4  -2   9       81.72       93.82     11.78 o
   5  -2   9      591.45      592.59     27.49 o
   6  -2   9      284.03      269.24     19.20 o
   7  -2   9     1070.23     1031.57     41.89 o
   8  -2   9        7.78       13.96     10.04 o
  -9  -1   9      239.66      231.56     13.30 o
  -8  -1   9      488.46      471.18     15.75 o
  -7  -1   9     1325.75     1225.76     23.65 o
  -6  -1   9      238.23      239.90      9.57 o
  -5  -1   9       55.42       67.66      5.50 o
  -4  -1   9     1140.46     1068.24     19.06 o
  -3  -1   9       33.20       43.19      5.23 o
  -2  -1   9     1355.38     1349.75     25.34 o
  -1  -1   9      645.84      667.11     16.79 o
   0  -1   9      218.15      229.79      8.19 o
   1  -1   9     1397.15     1399.97     29.49 o
   2  -1   9      441.20      422.84     20.95 o
   3  -1   9       10.18       11.78      6.11 o
   4  -1   9     1295.59     1351.87     44.07 o
   5  -1   9        1.99        2.18      6.55 o
   6  -1   9     1871.77     1773.84     58.04 o
   7  -1   9     1037.89     1014.99     40.15 o
   8  -1   9      229.69      238.69     20.07 o
   9  -1   9      597.86      620.95     33.16 o
  10  -1   9      104.39      109.09     17.45 o
  -8   0   9      508.70      501.59     16.32 o
  -7   0   9      196.55      195.13      9.70 o
  -6   0   9      194.41      178.33      8.51 o
  -5   0   9      692.83      662.58     14.66 o
  -4   0   9     1354.69     1336.21     22.15 o
  -3   0   9       58.79       62.54      5.48 o
  -2   0   9      628.06      590.20     12.47 o
  -1   0   9       49.52       61.34      3.18 o
   0   0   9     1701.19     1589.20     19.85 o
   1   0   9     2923.04     2991.68     34.56 o
   2   0   9      366.71      371.94      6.93 o
   3   0   9       43.71       46.13      4.60 o
   4   0   9     1163.82     1086.56     35.78 o
   5   0   9      279.12      282.33     16.58 o
   6   0   9     1318.08     1307.36     44.51 o
   7   0   9      652.65      610.04     28.36 o
   8   0   9      218.64      218.62     17.89 o
   9   0   9      815.28      748.81     35.35 o
  10   0   9      286.76      310.26     24.44 o
  -8   1   9      398.69      372.58     14.36 o
  -7   1   9      351.94      355.49     11.92 o
  -6   1   9       64.10       61.67      5.86 o
  -5   1   9     2387.67     2262.05     34.48 o
  -4   1   9     2477.95     2392.65     34.95 o
  -3   1   9       12.03       14.69      3.47 o
  -2   1   9     2020.00     2071.94     23.10 o
  -1   1   9       15.17       11.73      1.67 o
   0   1   9     4188.14     4327.36     62.45 o
   1   1   9      992.68      943.23     16.37 o
   2   1   9       66.50       74.17      4.92 o
   3   1   9      535.56      553.19      9.46 o
   4   1   9     1876.69     1872.40     36.66 o
   5   1   9        4.17        5.67      6.11 o
   6   1   9     2102.99     2026.93     61.09 o
   7   1   9       66.14       79.86     11.35 o
   8   1   9      456.03      401.02     23.13 o
   9   1   9      775.92      749.68     34.47 o
  10   1   9       26.62       14.40     10.47 o
  -8   2   9      980.10      949.89     24.11 o
  -7   2   9      184.17      162.65     10.12 o
  -6   2   9      989.09      943.61     19.39 o
  -5   2   9      356.07      337.35     11.39 o
  -4   2   9      978.55      916.01     17.38 o
  -3   2   9      147.39      139.13      9.32 o
  -2   2   9     4477.88     4360.10     67.42 o
  -1   2   9     1100.82     1118.71     16.26 o
   0   2   9     3225.02     3126.12     49.88 o
   1   2   9      425.84      453.89     11.71 o
   2   2   9      277.84      262.74      9.08 o
   3   2   9     2488.14     2461.92     31.73 o
   4   2   9      891.30      945.29     16.79 o
   5   2   9     1333.39     1379.85     85.09 o
   6   2   9     2717.88     2731.66     77.24 o
   7   2   9       22.30       16.15      7.42 o
   8   2   9      204.72      223.42     17.02 o
   9   2   9      462.68      464.30     25.75 o
  10   2   9       81.05       69.65      9.38 o
  11   2   9      878.75      863.72     27.69 o
  -8   3   9     1093.74     1105.66     43.64 o
  -7   3   9      312.83      312.59     26.40 o
  -6   3   9      141.27      167.84     13.04 o
  -5   3   9     1034.99     1004.48     34.82 o
  -4   3   9        0.04       -1.92      3.35 o
  -3   3   9     1428.04     1392.30     22.38 o
  -2   3   9     4706.77     4537.90     58.70 o
  -1   3   9       98.75       94.12      4.46 o
   0   3   9     2669.07     2477.86     41.48 o
   1   3   9       87.76      117.90      8.51 o
   2   3   9      969.93      948.33     22.68 o
   3   3   9      411.04      419.82      5.98 o
   4   3   9     1556.99     1484.24     18.69 o
   5   3   9     1311.96     1276.49     28.36 o
   6   3   9     5596.61     5540.02    215.57 o
   7   3   9      163.78      188.51     10.02 o
   8   3   9     2862.38     2773.99     82.47 o
   9   3   9       38.57       54.58      7.70 o
  10   3   9      232.40      237.73     16.15 o
  11   3   9      640.87      718.40     30.55 o
  -7   4   9        0.12       -1.47      6.01 o
  -6   4   9     1207.84     1177.36     26.36 o
  -5   4   9      104.99      115.70      9.27 o
  -4   4   9      336.18      323.82     10.99 o
  -3   4   9     2165.89     2101.74     35.58 o
  -2   4   9     3930.80     3954.87     52.59 o
  -1   4   9      437.69      414.62      7.76 o
   0   4   9     4086.46     4024.73     59.54 o
   1   4   9      149.68      127.77      8.95 o
   2   4   9     1347.43     1325.65     21.69 o
   3   4   9     2421.23     2408.38     25.40 o
   4   4   9       31.91       22.44      2.13 o
   5   4   9     1276.69     1280.83     22.07 o
   6   4   9      184.64      185.83      7.52 o
   7   4   9      260.17      277.29      9.57 o
   8   4   9     1335.10     1311.77     25.24 o
   9   4   9      869.79      834.34     23.74 o
  10   4   9      541.81      575.14     20.48 o
  11   4   9      809.62      796.14     25.73 o
  -7   5   9       17.36       25.88      8.00 o
  -6   5   9      892.43      863.14     28.36 o
  -5   5   9      566.69      552.59     29.14 o
  -4   5   9       82.25       87.13      7.16 o
  -3   5   9     2217.27     2225.85     44.04 o
  -2   5   9     1305.22     1229.75     20.80 o
  -1   5   9     1545.35     1510.74     23.28 o
   0   5   9     2846.80     2677.74     39.94 o
   1   5   9        5.44       10.67      1.66 o
   2   5   9     2755.65     2746.69     36.37 o
   3   5   9     1271.08     1313.05     17.72 o
   4   5   9      147.85      164.67      4.82 o
   5   5   9     1749.36     1654.05     23.89 o
   6   5   9      596.32      599.92     13.91 o
   7   5   9     1402.87     1446.10     26.51 o
   8   5   9     2903.37     2882.29     47.10 o
   9   5   9       27.17       15.15      4.90 o
  10   5   9      987.45      941.47     27.11 o
  11   5   9      181.55      182.96     13.87 o
  12   5   9        4.34       11.30      7.64 o
  -6   6   9      490.34      552.71     31.31 o
  -5   6   9       16.55       23.58      5.76 o
  -4   6   9      312.48      323.83     10.94 o
  -3   6   9     1483.17     1400.49     22.30 o
  -2   6   9        5.78        6.50      3.29 o
  -1   6   9     3022.05     3034.01     38.33 o
   0   6   9     4431.98     4468.59     52.80 o
   1   6   9      115.96      118.80      4.96 o
   2   6   9     2641.05     2524.79     34.29 o
   3   6   9     1689.72     1661.24     23.98 o
   4   6   9      742.10      759.42     13.39 o
   5   6   9     2343.18     2341.13     32.69 o
   6   6   9      259.46      256.67      9.38 o
   7   6   9     1432.52     1410.80     26.52 o
   8   6   9     1296.16     1270.88     25.37 o
   9   6   9       96.61      101.02      7.72 o
  10   6   9      845.40      921.73     22.04 o
  11   6   9      231.51      205.61     14.63 o
  12   6   9      143.75      180.01     14.65 o
  -5   7   9        2.70       -4.84      4.84 o
  -4   7   9      428.15      448.65     14.61 o
  -3   7   9      604.32      621.47     19.79 o
  -2   7   9       20.34       36.37      4.57 o
  -1   7   9     3356.23     3208.31     43.78 o
   0   7   9      804.26      787.88     13.96 o
   1   7   9      994.69      960.06     15.45 o
   2   7   9     1509.06     1479.06     22.82 o
   3   7   9      164.95      165.96      9.76 o
   4   7   9      323.61      311.51      8.37 o
   5   7   9      835.96      858.89     19.46 o
   6   7   9        2.77        1.77      3.06 o
   7   7   9     2313.62     2385.09     40.25 o
   8   7   9     1079.60     1066.82     22.83 o
   9   7   9      460.91      443.60     18.67 o
  10   7   9      812.86      824.04     29.56 o
  11   7   9       52.55       60.92     23.82 o
  12   7   9      409.41      398.12     20.51 o
  -4   8   9      698.58      728.36     20.46 o
  -3   8   9      255.84      267.80     10.18 o
  -2   8   9      399.73      401.13     11.03 o
  -1   8   9     1765.29     1739.19     27.04 o
   0   8   9      186.21      186.11      7.35 o
   1   8   9     2353.27     2282.13     30.70 o
   2   8   9     6058.81     5893.59     76.18 o
   3   8   9      159.67      167.74      6.88 o
   4   8   9      973.83      991.35     17.67 o
   5   8   9      473.06      469.28     11.22 o
   6   8   9      138.24      132.58      8.00 o
   7   8   9     2070.53     2076.95     36.84 o
   8   8   9      666.27      653.80     17.19 o
   9   8   9     1059.25     1059.76     23.88 o
  10   8   9      342.82      359.74     13.46 o
  11   8   9        4.77       11.99      5.95 o
  12   8   9      187.31      201.17     22.69 o
  -4   9   9      784.39      938.63     46.26 o
  -3   9   9       51.92       56.00      7.50 o
  -2   9   9      304.33      287.17     10.39 o
  -1   9   9      807.07      827.14     17.04 o
   0   9   9       31.08       25.30      4.31 o
   1   9   9     2718.72     2675.33     35.86 o
   2   9   9     1008.97      936.22     18.04 o
   3   9   9      403.01      397.50     14.23 o
   4   9   9     1803.81     1720.92     27.50 o
   5   9   9      569.54      588.70     15.05 o
   6   9   9       57.07       64.86      5.55 o
   7   9   9     1254.71     1308.73     23.25 o
   8   9   9        5.84        2.25      4.53 o
   9   9   9     1106.85     1187.08     26.45 o
  10   9   9      752.12      762.97     20.69 o
  11   9   9      202.43      256.48     16.58 o
  -2  10   9      642.21      650.77     19.57 o
  -1  10   9      720.92      666.29     31.28 o
   0  10   9        4.88        0.27      4.35 o
   1  10   9      703.09      657.42     15.65 o
   2  10   9      171.47      177.82      8.84 o
   3  10   9     1053.82     1070.42     20.53 o
   4  10   9     2283.28     2265.02     35.15 o
   5  10   9      399.70      390.65     11.43 o
   6  10   9      268.29      275.09     10.90 o
   7  10   9      897.31      923.90     19.05 o
   8  10   9       89.42       77.29      7.91 o
   9  10   9      870.36      888.67     22.67 o
  10  10   9      243.07      265.24     15.58 o
  11  10   9       38.50       29.67      8.48 o
  -1  11   9      198.62      194.64     12.42 o
   0  11   9      264.88      286.40     13.12 o
   1  11   9     1155.11     1160.33     26.49 o
   2  11   9      147.44      155.20      8.79 o
   3  11   9     1633.10     1542.36     30.30 o
   4  11   9      598.17      583.11     15.96 o
   5  11   9        1.52        2.65      3.92 o
   6  11   9      543.71      552.97     14.48 o
   7  11   9      808.45      789.31     18.09 o
   8  11   9       99.68       88.69      9.82 o
   9  11   9      822.05      886.45     27.69 o
  10  11   9      183.98      197.84     14.81 o
   1  12   9     1688.15     1711.50     35.98 o
   2  12   9        0.37        0.53      5.68 o
   3  12   9      748.73      737.44     21.39 o
   4  12   9      185.78      168.60     11.35 o
   5  12   9       10.55        3.10      5.26 o
   6  12   9     1352.73     1408.28     30.29 o
   7  12   9      126.16      124.70      9.77 o
   8  12   9      289.62      314.78     13.66 o
   9  12   9      599.77      615.11     23.12 o
   4  13   9       28.23       29.76      7.21 o
   5  13   9      370.22      360.16     14.80 o
   6  13   9      503.42      517.56     17.79 o
   7  13   9      181.17      176.52     12.05 o
  -4  -8  10       50.77       47.72     10.33 o
  -3  -8  10      223.14      243.56     32.95 o
  -2  -8  10      138.02      124.62     27.71 o
  -1  -8  10       19.48       12.56      7.76 o
   0  -8  10      182.68      238.26     24.87 o
   1  -8  10      152.99      141.82     20.07 o
  -6  -7  10      821.90      894.08     61.31 o
  -5  -7  10      170.80      164.80     14.91 o
  -4  -7  10      286.15      318.99     17.89 o
  -3  -7  10      546.16      573.98     23.12 o
  -2  -7  10      388.26      423.40     19.43 o
  -1  -7  10      142.17      133.72     15.27 o
   0  -7  10      495.25      469.10     28.36 o
   1  -7  10        0.64       -4.36      9.16 o
   2  -7  10      313.79      338.19     25.75 o
   3  -7  10      732.43      724.81     38.84 o
  -7  -6  10       33.40       43.52     10.06 o
  -6  -6  10      396.50      451.69     21.40 o
  -5  -6  10       68.14       52.97      9.94 o
  -4  -6  10      269.19      303.06     16.94 o
  -3  -6  10      882.17      900.61     28.53 o
  -2  -6  10       49.87       59.11      9.41 o
  -1  -6  10      348.60      356.41     16.65 o
   0  -6  10      506.46      523.01     20.06 o
   1  -6  10       19.75        9.60      9.16 o
   2  -6  10      582.44      582.12     31.85 o
   3  -6  10      325.53      298.04     23.56 o
   4  -6  10       64.41       56.73     14.84 o
   5  -6  10      137.36       89.02     17.45 o
  -7  -5  10      153.64      173.10     17.67 o
  -6  -5  10     1083.55     1143.64     45.82 o
  -5  -5  10       74.37       70.40     13.96 o
  -4  -5  10      311.63      316.21     16.14 o
  -3  -5  10      511.83      536.69     20.78 o
  -2  -5  10       96.92       82.49      9.57 o
  -1  -5  10      644.64      645.39     22.05 o
   0  -5  10     1243.92     1161.89     54.55 o
   1  -5  10       54.41       42.33     10.91 o
   2  -5  10      667.43      621.39     30.98 o
   3  -5  10      155.24      158.40     17.89 o
   4  -5  10      858.99      920.74     41.02 o
   5  -5  10      644.83      634.92     34.04 o
   6  -5  10        5.74       16.15     11.78 o
  -8  -4  10        3.07       -2.28      6.09 o
  -7  -4  10      160.04      156.26     10.00 o
  -6  -4  10      702.41      706.69     20.57 o
  -5  -4  10       40.23       37.14      6.80 o
  -4  -4  10      886.44      857.58     26.27 o
  -3  -4  10       44.86       53.24      8.07 o
  -2  -4  10     1464.90     1516.42     37.44 o
  -1  -4  10     1856.75     1813.74     49.53 o
   0  -4  10      771.39      787.03     45.16 o
   1  -4  10       46.50       55.42     10.47 o
   2  -4  10     2127.26     2012.97     65.02 o
   3  -4  10      143.47      137.02     15.71 o
   4  -4  10     1063.79     1002.34     41.02 o
   5  -4  10      295.84      319.86     22.69 o
   6  -4  10        3.69       24.44     10.91 o
   7  -4  10      304.08      308.08     24.87 o
  -8  -3  10        6.62       20.17     12.44 o
  -7  -3  10      640.31      658.02     20.32 o
  -6  -3  10      417.20      398.81     12.71 o
  -5  -3  10       14.19       15.69      4.52 o
  -4  -3  10     1091.00     1124.38     33.09 o
  -3  -3  10      927.65      960.07     21.94 o
  -2  -3  10      287.00      286.81     13.60 o
  -1  -3  10     1723.92     1705.97     39.30 o
   0  -3  10       23.50       30.04      6.32 o
   1  -3  10      299.29      322.99     34.04 o
   2  -3  10     2458.85     2221.11     67.64 o
   3  -3  10        5.70        9.60      7.85 o
   4  -3  10      904.59      822.99     34.91 o
   5  -3  10      581.01      537.61     28.36 o
   6  -3  10      159.14      167.13     18.33 o
   7  -3  10      637.18      694.70     35.35 o
   8  -3  10      158.69      155.35     20.07 o
  -8  -2  10        5.89       -2.11      6.92 o
  -7  -2  10      207.73      205.80     12.47 o
  -6  -2  10      163.98      156.80     10.64 o
  -5  -2  10      202.13      199.80     10.59 o
  -4  -2  10     1699.08     1679.12     32.75 o
  -3  -2  10       48.93       57.06      5.10 o
  -2  -2  10     1346.68     1371.84     26.70 o
  -1  -2  10      223.42      239.46     11.42 o
   0  -2  10       48.27       42.90      6.27 o
   1  -2  10     3455.59     3381.32    161.67 o
   2  -2  10     2036.17     1900.20    113.46 o
   3  -2  10      190.64      130.91     13.53 o
   4  -2  10     2818.66     2586.35     77.24 o
   5  -2  10      704.48      646.26     29.24 o
   6  -2  10       79.39       73.31     13.09 o
   7  -2  10      595.77      547.21     29.24 o
   8  -2  10        1.80        4.36      9.60 o
   9  -2  10      282.39      309.82     25.31 o
  -8  -1  10       89.09       91.20      8.67 o
  -7  -1  10      412.30      398.91     12.67 o
  -6  -1  10      141.07      144.29      8.17 o
  -5  -1  10      695.93      670.41     14.93 o
  -4  -1  10     1945.26     1946.57     36.24 o
  -3  -1  10        7.55       12.27      4.42 o
  -2  -1  10      967.77      970.50     20.42 o
  -1  -1  10      839.81      816.98     17.60 o
   0  -1  10        3.04        2.60      3.27 o
   1  -1  10     2532.11     2637.51     52.14 o
   2  -1  10      842.76      834.99     45.16 o
   3  -1  10     1730.85     1642.93     50.62 o
   4  -1  10     2783.45     2803.23     80.29 o
   5  -1  10        4.74        3.05      7.42 o
   6  -1  10      535.17      494.84     25.31 o
   7  -1  10      609.33      518.41     27.49 o
   8  -1  10        3.05        5.24      8.73 o
   9  -1  10      779.05      813.83     39.27 o
  -8   0  10      225.03      206.72     12.15 o
  -7   0  10      411.92      407.12     14.18 o
  -6   0  10      157.32      134.88      7.82 o
  -5   0  10     1470.31     1376.87     23.91 o
  -4   0  10     1054.07     1025.05     18.75 o
  -3   0  10      179.89      166.32      6.68 o
  -2   0  10     1950.19     1969.89     34.37 o
  -1   0  10      177.91      183.87      7.46 o
   0   0  10      436.61      439.57      7.98 o
   1   0  10     3200.92     3144.91     40.88 o
   2   0  10      338.89      364.31     35.56 o
   3   0  10     3189.58     3019.67     82.04 o
   4   0  10     3644.12     3281.93     90.33 o
   5   0  10       14.49        3.49      6.98 o
   6   0  10     2287.45     2066.64     64.15 o
   7   0  10      778.44      814.26     34.04 o
   8   0  10       76.97       83.35     13.53 o
   9   0  10      738.77      803.35     37.53 o
  10   0  10      360.50      339.06     25.75 o
  -8   1  10      161.64      162.24     10.99 o
  -7   1  10       42.34       43.34      6.53 o
  -6   1  10        0.21        3.80      3.93 o
  -5   1  10      861.01      819.42     21.48 o
  -4   1  10     1776.46     1712.06     27.09 o
  -3   1  10      785.68      809.73     15.11 o
  -2   1  10     1049.93      964.84     16.18 o
  -1   1  10        5.13        7.54      1.82 o
   0   1  10      976.64      926.56     17.18 o
   1   1  10     1151.19     1183.41     17.13 o
   2   1  10       10.16       11.35      2.03 o
   3   1  10     3079.47     2967.59     45.10 o
   4   1  10     1339.05     1283.36     39.71 o
   5   1  10      591.77      627.93     25.31 o
   6   1  10     3469.95     3372.69     94.69 o
   7   1  10      134.21      115.64     13.53 o
   8   1  10      200.93      208.58     17.02 o
   9   1  10      881.77      891.94     39.27 o
  10   1  10      200.87      280.15     23.13 o
  -7   2  10      252.09      258.42     11.96 o
  -6   2  10      472.02      429.95     12.47 o
  -5   2  10     1068.63     1019.27     19.72 o
  -4   2  10       39.75       37.66      4.47 o
  -3   2  10     1228.39     1173.38     19.65 o
  -2   2  10     2009.91     1951.92     28.04 o
  -1   2  10       36.04       41.56      2.48 o
   0   2  10     4072.33     3965.51     62.06 o
   1   2  10     1189.10     1190.00     23.56 o
   2   2  10       75.95       73.79      4.22 o
   3   2  10     1938.35     1962.17     23.61 o
   4   2  10     1241.01     1149.52     28.15 o
   5   2  10     3480.51     3344.33     90.76 o
   6   2  10     3671.43     3460.84     95.56 o
   7   2  10        4.84        8.73      7.42 o
   8   2  10      172.14      167.13     16.15 o
   9   2  10      269.29      269.68     20.07 o
  10   2  10       10.04       -5.67      8.29 o
  11   2  10     1049.34     1177.80     43.20 o
  -7   3  10      300.71      320.61     15.39 o
  -6   3  10       86.01       83.89      7.76 o
  -5   3  10     1084.08     1056.55     20.44 o
  -4   3  10       29.81       23.90      4.18 o
  -3   3  10     1625.25     1585.01     24.96 o
  -2   3  10      895.71      858.16     22.16 o
  -1   3  10      281.32      287.82      6.24 o
   0   3  10     1232.91     1194.82     24.18 o
   1   3  10      864.63      828.16     17.88 o
   2   3  10      348.77      324.62     12.87 o
   3   3  10     1394.54     1366.13     20.60 o
   4   3  10      125.75       92.81      4.99 o
   5   3  10     6506.67     6714.78    220.37 o
   6   3  10     2982.73     3039.20    138.98 o
   7   3  10       49.86       42.76      8.73 o
   8   3  10     2381.43     2290.06     70.69 o
   9   3  10      214.08      231.50     12.33 o
  10   3  10      121.28      126.35     11.23 o
  11   3  10     1063.83     1103.96     52.58 o
  -7   4  10      119.64      111.17     10.99 o
  -6   4  10      225.88      248.85     13.23 o
  -5   4  10      365.61      380.01     13.08 o
  -4   4  10      205.21      200.11     10.24 o
  -3   4  10     1436.50     1452.05     26.68 o
  -2   4  10      292.20      279.66      8.79 o
  -1   4  10     1701.40     1694.03     29.20 o
   0   4  10     2916.11     2758.54     42.77 o
   1   4  10       93.59      108.87      8.95 o
   2   4  10      575.96      592.55     17.74 o
   3   4  10     1705.98     1754.84     28.04 o
   4   4  10      201.63      177.45      5.55 o
   5   4  10     1995.06     1901.35     53.46 o
   6   4  10     1038.97      975.27     18.89 o
   7   4  10      885.65      908.69     23.80 o
   8   4  10     1015.64      991.54     25.56 o
   9   4  10      691.12      627.28     20.17 o
  10   4  10      304.69      244.09     13.57 o
  11   4  10      792.64      854.33     36.44 o
  -6   5  10      806.26      769.48     24.46 o
  -5   5  10      411.76      407.02     22.25 o
  -4   5  10      108.63       93.15      7.46 o
  -3   5  10     1142.48     1156.89     23.38 o
  -2   5  10      126.07      145.43      6.60 o
  -1   5  10     1516.88     1483.99     26.39 o
   0   5  10      541.96      532.56     17.43 o
   1   5  10      259.70      284.49      7.41 o
   2   5  10     1505.46     1406.40     38.68 o
   3   5  10     2395.07     2453.29     29.05 o
   4   5  10      117.34      111.92      8.94 o
   5   5  10     2188.19     2222.03     35.49 o
   6   5  10      489.07      544.53     13.02 o
   7   5  10     2662.43     2609.50     48.55 o
   8   5  10     1318.22     1314.93     27.50 o
   9   5  10      161.60      190.56     12.33 o
  10   5  10      677.83      736.80     23.53 o
  11   5  10      971.84     1009.13     30.05 o
  -6   6  10      658.56      667.56     25.65 o
  -5   6  10      114.28       91.36      8.35 o
  -4   6  10      262.83      257.20     13.16 o
  -3   6  10     1516.46     1530.62     26.27 o
  -2   6  10      169.65      160.41      8.23 o
  -1   6  10     1263.44     1224.67     18.89 o
   0   6  10       35.18       38.54      3.67 o
   1   6  10      843.45      838.30     13.21 o
   2   6  10     1323.48     1335.61     20.11 o
   3   6  10     2846.94     2852.17     38.20 o
   4   6  10      407.52      385.60      8.77 o
   5   6  10     2187.66     2192.11     30.99 o
   6   6  10       28.62       30.30      4.39 o
   7   6  10     1673.86     1733.12     44.40 o
   8   6  10      375.84      387.64     18.07 o
   9   6  10      278.48      288.17     11.14 o
  10   6  10      602.65      582.70     20.61 o
  11   6  10      243.84      201.36     14.63 o
  -5   7  10        4.21        5.12      5.58 o
  -4   7  10      379.49      375.03     13.94 o
  -3   7  10      755.41      792.75     21.60 o
  -2   7  10       65.87       66.21      5.41 o
  -1   7  10     1767.57     1727.31     25.28 o
   0   7  10       32.36       36.52      3.98 o
   1   7  10     1163.33     1119.82     17.22 o
   2   7  10      708.98      702.87     13.29 o
   3   7  10        1.21        6.41      2.90 o
   4   7  10      266.38      282.51      7.93 o
   5   7  10     2150.32     2115.94     30.76 o
   6   7  10        3.04        0.17      3.37 o
   7   7  10     1452.16     1404.83     31.92 o
   8   7  10      344.01      350.27     13.30 o
   9   7  10      438.93      437.65     17.18 o
  10   7  10      892.98      934.48     22.72 o
  11   7  10      327.06      353.14     24.65 o
  -4   8  10      616.61      633.64     19.02 o
  -3   8  10      579.98      608.61     17.65 o
  -2   8  10      405.27      412.62     11.24 o
  -1   8  10      627.56      642.32     13.69 o
   0   8  10       59.88       64.55      5.09 o
   1   8  10      331.23      342.76      8.99 o
   2   8  10      895.43      838.45     15.85 o
   3   8  10        0.15        1.97      3.05 o
   4   8  10     1228.58     1231.43     20.63 o
   5   8  10      516.86      561.32     12.41 o
   6   8  10      195.27      202.64      7.85 o
   7   8  10      568.69      600.27     15.64 o
   8   8  10      233.96      245.86     10.42 o
   9   8  10      370.55      384.90     20.05 o
  10   8  10      196.23      207.80     11.73 o
  11   8  10        0.54       -0.05      6.63 o
  -3   9  10      150.37      139.75     10.61 o
  -2   9  10      299.68      304.68     12.56 o
  -1   9  10      541.77      531.26     12.98 o
   0   9  10        7.00       10.69      3.82 o
   1   9  10      560.41      527.79     11.86 o
   2   9  10      145.46      166.58      7.49 o
   3   9  10      159.02      161.55     10.08 o
   4   9  10     1312.15     1317.61     22.67 o
   5   9  10      330.05      313.80      9.70 o
   6   9  10      379.51      381.42     10.84 o
   7   9  10     2015.51     1959.95     35.85 o
   8   9  10        9.26       13.41      4.92 o
   9   9  10      357.18      357.06     19.77 o
  10   9  10      233.67      266.21     19.54 o
  11   9  10        0.61        2.22      6.70 o
  -2  10  10     1228.38     1283.49     29.26 o
  -1  10  10      945.61      958.14     23.53 o
   0  10  10        5.90        5.40      6.65 o
   1  10  10      205.48      201.62      8.48 o
   2  10  10       44.45       45.53      5.34 o
   3  10  10      131.18      116.07      7.10 o
   4  10  10      763.95      774.36     16.58 o
   5  10  10      340.78      334.51     10.54 o
   6  10  10      205.55      216.54      9.13 o
   7  10  10      900.02      924.90     19.10 o
   8  10  10        3.96        7.60      4.92 o
   9  10  10      362.74      436.33     21.38 o
  10  10  10      112.79      116.04     11.68 o
   0  11  10        4.84       19.54      6.08 o
   1  11  10      227.05      235.12     14.69 o
   2  11  10       25.16       32.30      6.08 o
   3  11  10      249.10      229.75      9.90 o
   4  11  10      284.93      275.67     10.30 o
   5  11  10        0.44       -2.99      3.82 o
   6  11  10      773.57      795.89     21.98 o
   7  11  10      654.02      652.29     40.34 o
   8  11  10       64.64       57.16      9.38 o
   9  11  10      478.70      448.38     18.79 o
  10  11  10      310.98      378.12     18.31 o
   1  12  10     1133.90     1137.48     27.48 o
   2  12  10       40.02       38.02      7.11 o
   3  12  10      224.86      217.96     12.40 o
   4  12  10       77.88       83.18      8.43 o
   5  12  10      149.19      149.11     10.40 o
   6  12  10      725.31      725.25     20.17 o
   7  12  10      273.21      259.05     13.14 o
   8  12  10      418.81      446.12     19.06 o
   5  13  10       67.37       62.40     16.58 o
  -4  -7  11       88.43      102.36     12.92 o
  -3  -7  11      191.70      181.97     26.84 o
  -2  -7  11       91.38       78.36     10.95 o
  -1  -7  11       65.09       68.14     10.33 o
   0  -7  11      434.64      476.08     29.67 o
   1  -7  11        0.30       -7.85     10.47 o
   2  -7  11      113.06      154.47     20.95 o
  -5  -6  11      171.72      191.58     15.65 o
  -4  -6  11       29.24       28.47      8.73 o
  -3  -6  11      861.52      895.70     29.54 o
  -2  -6  11      551.03      572.54     22.36 o
  -1  -6  11      309.63      324.25     18.11 o
   0  -6  11      816.40      769.75     36.22 o
   1  -6  11       16.21        0.87      8.73 o
   2  -6  11      950.40      977.90     44.07 o
   3  -6  11      553.37      565.10     32.73 o
   4  -6  11       17.24        6.98     11.35 o
  -6  -5  11      612.25      628.88     24.94 o
  -5  -5  11       89.81       85.39     11.11 o
  -4  -5  11      159.63      159.44     13.48 o
  -3  -5  11      824.78      809.89     26.58 o
  -2  -5  11       49.66       53.40      8.81 o
  -1  -5  11      377.46      409.24     21.16 o
   0  -5  11      782.26      819.15     25.76 o
   1  -5  11       84.31       87.27     13.96 o
   2  -5  11      613.88      574.70     30.55 o
   3  -5  11      231.80      191.57     20.51 o
   4  -5  11      112.13       73.31     14.84 o
   5  -5  11      280.65      284.95     24.00 o
  -7  -4  11      307.85      310.20     38.40 o
  -6  -4  11      685.14      683.47     25.09 o
  -5  -4  11      113.80       97.66     28.58 o
  -4  -4  11      277.01      287.14     15.40 o
  -3  -4  11      193.95      223.40     13.84 o
  -2  -4  11       22.59       28.54      7.21 o
  -1  -4  11     1107.38     1156.44     31.31 o
   0  -4  11      450.00      438.99     24.44 o
   1  -4  11        2.80       -1.31      6.98 o
   2  -4  11     1205.38     1107.07     43.20 o
   3  -4  11      120.00      118.69     15.71 o
   4  -4  11      845.19      829.10     37.53 o
   5  -4  11      637.31      603.06     32.73 o
   6  -4  11       11.28        8.29     11.35 o
  -7  -3  11      511.43      486.11     17.00 o
  -6  -3  11      556.54      551.23     15.35 o
  -5  -3  11        1.91        2.82      4.12 o
  -4  -3  11      872.97      882.55     26.40 o
  -3  -3  11      826.16      833.80     24.90 o
  -2  -3  11      929.44      930.26     26.40 o
  -1  -3  11     2429.35     2412.66     51.96 o
   0  -3  11       25.45       16.15      7.85 o
   1  -3  11      258.20      252.46     12.49 o
   2  -3  11      901.68      839.57     34.04 o
   3  -3  11        0.17       -0.44      7.42 o
   4  -3  11      842.91      817.32     35.35 o
   5  -3  11      661.06      689.03     33.16 o
   6  -3  11       17.84        8.29      9.60 o
   7  -3  11      446.09      473.90     30.11 o
  -7  -2  11      900.94      877.62     28.52 o
  -6  -2  11      172.55      147.55     15.65 o
  -5  -2  11      115.22      117.39      9.16 o
  -4  -2  11      670.56      654.59     15.20 o
  -3  -2  11      465.55      453.05     14.11 o
  -2  -2  11       20.40       18.62      5.55 o
  -1  -2  11     1008.08     1009.57     26.45 o
   0  -2  11      716.43      741.54     21.23 o
   1  -2  11     1955.44     2014.86     43.50 o
   2  -2  11      757.67      729.17     29.24 o
   3  -2  11      695.09      665.46     28.80 o
   4  -2  11     1445.47     1298.20     46.26 o
   5  -2  11      276.29      284.51     19.64 o
   6  -2  11        0.99       10.04      9.16 o
   7  -2  11      718.46      686.41     34.47 o
   8  -2  11        0.35       -7.85     10.04 o
  -7  -1  11      676.04      665.96     27.55 o
  -6  -1  11      203.75      213.85      9.30 o
  -5  -1  11      434.27      425.99     14.70 o
  -4  -1  11     1173.86     1159.93     25.46 o
  -3  -1  11        0.26        8.99      4.49 o
  -2  -1  11     1609.36     1623.98     25.76 o
  -1  -1  11      719.03      726.51     16.77 o
   0  -1  11       41.02       45.64      7.42 o
   1  -1  11      670.74      642.14     56.07 o
   2  -1  11      617.65      610.48     24.87 o
   3  -1  11      328.56      312.00     17.89 o
   4  -1  11     1956.15     1892.09     58.91 o
   5  -1  11      225.03      188.95     16.15 o
   6  -1  11      495.03      493.97     26.18 o
   7  -1  11      966.26      993.61     41.45 o
   8  -1  11        2.04        6.11      8.73 o
   9  -1  11      619.82      615.28     34.04 o
  -7   0  11      825.73      822.78     21.20 o
  -6   0  11      110.36      113.73      7.52 o
  -5   0  11     1265.23     1279.57     23.15 o
  -4   0  11      900.25      878.47     17.17 o
  -3   0  11      184.67      201.87     14.34 o
  -2   0  11     1755.02     1677.26     30.64 o
  -1   0  11      414.06      440.70     11.99 o
   0   0  11        0.72       -0.83      3.01 o
   1   0  11     2094.51     2212.34     44.52 o
   2   0  11      477.82      473.16     14.15 o
   3   0  11     1329.47     1233.61     39.27 o
   4   0  11      341.85      403.20     19.64 o
   5   0  11      115.30       99.49     12.22 o
   6   0  11      821.16      787.21     32.29 o
   7   0  11      829.47      786.77     34.04 o
   8   0  11       28.79       27.49     10.04 o
   9   0  11      460.22      471.28     28.80 o
  -7   1  11      397.83      393.29     14.20 o
  -6   1  11       58.64       69.50      6.48 o
  -5   1  11      613.42      566.72     17.70 o
  -4   1  11     1812.70     1824.61     28.90 o
  -3   1  11      208.91      193.69      7.37 o
  -2   1  11     1178.00     1225.78     19.62 o
  -1   1  11      234.36      204.84      7.62 o
   0   1  11     1108.45     1105.42     14.78 o
   1   1  11     2163.86     2125.57     27.99 o
   2   1  11      122.06      134.63      7.25 o
   3   1  11     1170.16     1144.16     34.91 o
   4   1  11      399.81      346.04     17.02 o
   5   1  11       44.73       33.16      8.29 o
   6   1  11     1633.43     1562.20     51.06 o
   7   1  11      289.66      294.55     19.20 o
   8   1  11      234.35      257.02     19.64 o
   9   1  11     1495.35     1464.45     54.55 o
  10   1  11      211.65      219.49     22.69 o
  -7   2  11       54.69       48.94      6.87 o
  -6   2  11      684.85      635.68     17.42 o
  -5   2  11     2075.12     2065.65     33.00 o
  -4   2  11       81.34       70.54      5.62 o
  -3   2  11      428.55      416.62     10.55 o
  -2   2  11      464.98      425.97      9.56 o
  -1   2  11        4.02       12.02      1.82 o
   0   2  11     1896.52     1851.04     29.97 o
   1   2  11     1910.00     1874.82     32.84 o
   2   2  11        4.09        3.90      2.44 o
   3   2  11      776.35      762.48     12.62 o
   4   2  11     1226.92     1277.69     38.40 o
   5   2  11      229.26      236.08     14.40 o
   6   2  11     1054.04     1069.54     37.09 o
   7   2  11       14.91       16.15      7.85 o
   8   2  11      820.29      788.52     34.04 o
   9   2  11      300.33      292.37     20.95 o
  10   2  11       51.30       64.58     13.96 o
  -6   3  11      442.10      440.57     14.66 o
  -5   3  11     1382.75     1361.38     24.56 o
  -4   3  11        6.93        6.88      3.67 o
  -3   3  11     1237.42     1204.76     20.58 o
  -2   3  11     1372.08     1342.78     21.21 o
  -1   3  11      107.73      111.57      3.73 o
   0   3  11     2028.06     1972.36     35.69 o
   1   3  11     1031.96     1055.24     31.19 o
   2   3  11      292.95      316.13     16.36 o
   3   3  11      550.20      539.66      8.33 o
   4   3  11       10.37        5.15      3.66 o
   5   3  11      233.89      213.38     13.09 o
   6   3  11      885.47      883.21     31.42 o
   7   3  11      152.48      161.02     14.84 o
   8   3  11      949.42      918.99     36.22 o
   9   3  11      444.78      466.91     26.18 o
  10   3  11      179.57      153.00     12.55 o
  11   3  11     1082.78     1113.14     32.36 o
  -6   4  11      343.58      366.76     20.51 o
  -5   4  11      742.68      685.28     20.61 o
  -4   4  11      269.37      273.59     12.96 o
  -3   4  11     1570.06     1550.18     28.37 o
  -2   4  11      433.35      442.88     11.22 o
  -1   4  11      194.97      194.44      6.22 o
   0   4  11     1852.06     1819.45     47.35 o
   1   4  11      704.67      684.97     24.65 o
   2   4  11     1019.78      926.42     24.38 o
   3   4  11     2211.66     2277.11     35.36 o
   4   4  11       31.88       34.47      5.67 o
   5   4  11     1875.78     1882.41     38.82 o
   6   4  11     1061.84     1070.25     25.90 o
   7   4  11       33.27       30.74      5.39 o
   8   4  11      138.24      150.57     10.49 o
   9   4  11      479.33      511.52     18.00 o
  10   4  11      310.65      336.19     15.70 o
  11   4  11      943.81      946.50     29.10 o
  -6   5  11      233.67      230.84     15.27 o
  -5   5  11      132.98      143.51     10.79 o
  -4   5  11      359.82      379.08     12.92 o
  -3   5  11     1150.06     1139.26     31.09 o
  -2   5  11      332.17      342.64      9.57 o
  -1   5  11      478.99      460.59     10.29 o
   0   5  11     1908.42     1943.58     27.69 o
   2   5  11     1237.98     1283.34     21.98 o
   3   5  11     1533.56     1532.88     21.88 o
   4   5  11      112.02      111.02      4.98 o
   5   5  11      559.54      572.48     12.81 o
   6   5  11      328.48      352.50     10.29 o
   7   5  11        4.28        3.14      3.89 o
   8   5  11      671.44      674.21     20.03 o
   9   5  11      222.22      213.13     18.55 o
  10   5  11      678.60      676.62     22.50 o
  11   5  11      868.51      812.47     26.45 o
  -5   6  11       33.23       18.63      6.01 o
  -4   6  11      334.44      320.08     13.94 o
  -3   6  11     1389.65     1416.74     25.03 o
  -2   6  11       65.23       65.55      5.12 o
  -1   6  11     1011.03     1019.33     18.06 o
   0   6  11      445.03      431.76      9.14 o
   1   6  11      203.15      201.74      6.31 o
   2   6  11      777.59      799.36     13.96 o
   3   6  11     2284.58     2322.24     60.21 o
   4   6  11      253.17      286.54      7.52 o
   5   6  11     2064.68     2071.15     33.93 o
   6   6  11      191.82      196.12     13.83 o
   7   6  11      274.76      273.66      9.59 o
   8   6  11      336.92      354.87     13.39 o
   9   6  11       92.59      108.16      9.72 o
  10   6  11      351.76      393.47     28.58 o
  11   6  11      546.83      612.72     22.60 o
  -4   7  11      519.19      531.99     16.61 o
  -3   7  11      417.50      405.30     13.62 o
  -2   7  11        2.46       -0.64      3.63 o
  -1   7  11     1604.89     1564.80     23.69 o
   0   7  11      710.01      706.09     13.12 o
   1   7  11      397.49      407.90      9.10 o
   2   7  11     2157.66     2109.58     27.78 o
   3   7  11        3.59        3.20      3.59 o
   4   7  11      498.78      492.67     10.76 o
   5   7  11     1989.94     2029.91     29.76 o
   6   7  11      221.59      225.23      8.79 o
   7   7  11      351.00      345.83     11.28 o
   8   7  11     1183.53     1161.82     24.32 o
   9   7  11        3.58       -0.14      5.07 o
  10   7  11      468.13      452.99     18.17 o
  11   7  11      237.67      229.09     17.67 o
  -3   8  11      439.02      435.36     14.85 o
  -2   8  11       51.14       50.60      6.57 o
  -1   8  11     1255.05     1278.08     21.31 o
   0   8  11      511.74      502.58     11.48 o
   1   8  11      268.03      265.61      7.95 o
   2   8  11     1239.71     1207.97     18.81 o
   3   8  11      356.32      333.91      9.20 o
   4   8  11     1174.04     1204.67     20.39 o
   5   8  11      879.11      870.65     16.43 o
   6   8  11       42.90       39.39      7.95 o
   7   8  11      658.76      744.19     17.97 o
   8   8  11     1402.43     1398.97     28.24 o
   9   8  11       15.91       15.61      5.18 o
  10   8  11      629.82      649.92     18.52 o
  11   8  11        8.22       10.26      7.42 o
  -2   9  11      218.01      221.19     24.57 o
  -1   9  11      519.33      527.42     15.65 o
   0   9  11        2.80        5.52      3.66 o
   1   9  11      632.40      631.44     13.26 o
   2   9  11     1595.50     1555.73     23.67 o
   3   9  11        5.70        9.35      4.41 o
   4   9  11     1330.86     1368.99     34.07 o
   5   9  11       49.35       53.98      5.22 o
   6   9  11      408.43      420.15     12.39 o
   7   9  11     1636.64     1677.20     32.07 o
   8   9  11      651.94      686.60     21.14 o
   9   9  11       68.87       87.71     10.80 o
  10   9  11      928.40      936.82     28.03 o
  11   9  11      186.48      166.90     13.73 o
  -1  10  11      467.68      445.19     15.42 o
   0  10  11       14.99       16.62      5.51 o
   1  10  11      928.73      927.61     21.63 o
   2  10  11      769.83      763.16     15.33 o
   3  10  11       17.83       21.35      4.45 o
   4  10  11     1168.01     1147.93     29.41 o
   5  10  11      417.20      412.96     11.85 o
   6  10  11      324.22      342.95     10.90 o
   7  10  11     1312.30     1330.04     29.11 o
   8  10  11       42.34       35.81      6.39 o
   9  10  11      421.05      438.62     18.13 o
  10  10  11      632.45      656.42     23.40 o
   0  11  11        5.67       -1.39      5.37 o
   1  11  11      828.53      851.67     24.35 o
   2  11  11      189.77      168.11     10.27 o
   3  11  11      549.92      536.13     15.93 o
   4  11  11     1428.55     1385.55     28.59 o
   5  11  11       54.73       41.99      6.30 o
   6  11  11      609.14      631.22     17.63 o
   7  11  11      370.49      344.65     15.70 o
   8  11  11        0.26        1.75      5.96 o
   9  11  11      965.16     1066.72     30.92 o
   2  12  11      121.43      112.39      9.75 o
   3  12  11      994.30     1014.71     24.65 o
   4  12  11      675.47      664.87     19.08 o
   5  12  11       69.47       73.58     10.12 o
   6  12  11      591.63      594.14     22.79 o
   7  12  11      573.20      586.07     28.91 o
   8  12  11      280.86      329.73     29.02 o
  -4  -6  12      391.46      443.28     21.09 o
  -3  -6  12      576.11      623.28     24.77 o
  -2  -6  12       54.34       51.33      9.72 o
  -1  -6  12      174.40      173.09     14.63 o
   0  -6  12      589.22      608.30     33.16 o
   1  -6  12       11.35        6.11     10.47 o
   2  -6  12      821.25      780.23     39.27 o
  -5  -5  12       13.04       12.09      7.33 o
  -4  -5  12      410.38      426.25     19.99 o
  -3  -5  12      439.04      472.83     20.30 o
  -2  -5  12       28.04       37.01      9.16 o
  -1  -5  12      273.89      280.06     15.39 o
   0  -5  12      635.20      661.53     33.16 o
   1  -5  12       72.17       61.96     13.09 o
   2  -5  12      982.22     1050.34     44.95 o
   3  -5  12      647.84      620.95     34.04 o
   4  -5  12      194.89      199.86     22.25 o
  -6  -4  12      642.28      676.93     25.65 o
  -5  -4  12       41.50       31.03     10.69 o
  -4  -4  12      588.11      569.08     21.80 o
  -3  -4  12      184.64      223.67     14.47 o
  -2  -4  12       98.62       81.40      9.82 o
  -1  -4  12      978.68     1040.39     57.38 o
   0  -4  12      165.64      214.26     17.45 o
   1  -4  12        0.52        5.67      8.29 o
   2  -4  12      971.12      864.45     37.53 o
   3  -4  12       70.11       53.67     13.09 o
   4  -4  12      514.28      446.40     27.93 o
   5  -4  12      503.59      505.75     30.98 o
   6  -4  12       15.80       10.04     12.22 o
  -6  -3  12      605.53      616.37     24.84 o
  -5  -3  12        1.27        9.57      6.50 o
  -4  -3  12       66.13       78.13      9.32 o
  -3  -3  12       18.98       28.33      7.13 o
  -2  -3  12      535.60      524.68     19.19 o
  -1  -3  12     1168.93     1244.70     60.87 o
   0  -3  12        1.87       -1.31      6.98 o
   1  -3  12      604.70      587.79     27.49 o
   2  -3  12      370.13      341.24     20.95 o
   3  -3  12       24.41       29.24     10.04 o
   4  -3  12      749.42      705.61     33.60 o
   5  -3  12      748.23      777.17     36.65 o
   6  -3  12       69.07       47.13     13.53 o
   7  -3  12      462.27      499.21     30.98 o
  -6  -2  12      364.26      381.65     15.50 o
  -5  -2  12      105.14      106.12      7.66 o
  -4  -2  12     1415.73     1403.10     28.85 o
  -3  -2  12      170.13      203.09     34.47 o
  -2  -2  12      765.90      779.76     23.42 o
  -1  -2  12      624.73      622.81     20.25 o
   0  -2  12       31.30       31.46      6.27 o
   1  -2  12      566.38      511.86     24.00 o
   2  -2  12      904.50      856.59     33.16 o
   3  -2  12       65.39       51.49     10.47 o
   4  -2  12     1517.84     1388.52     49.31 o
   5  -2  12       63.36       61.09     12.22 o
   6  -2  12       78.22      100.36     15.71 o
   7  -2  12      496.00      500.95     30.11 o
   8  -2  12       27.60       32.29     13.53 o
  -6  -1  12      182.08      174.44     13.52 o
  -5  -1  12      495.58      526.39     19.10 o
  -4  -1  12      430.62      404.31     13.93 o
  -3  -1  12       12.28       12.91      4.98 o
  -2  -1  12      171.51      168.84     10.56 o
  -1  -1  12      115.34      147.23     10.06 o
   0  -1  12       23.27       21.26      6.11 o
   1  -1  12      866.06      934.59     44.07 o
   2  -1  12      286.38      272.73     16.15 o
   3  -1  12      971.95      857.46     32.73 o
   4  -1  12     1605.17     1335.72     45.82 o
   5  -1  12      129.49      129.60     14.84 o
   6  -1  12      261.32      301.09     21.38 o
   7  -1  12      744.85      714.77     34.47 o
   8  -1  12       20.77       34.04     12.22 o
  -6   0  12       60.89       57.90      6.83 o
  -5   0  12      582.13      544.84     14.74 o
  -4   0  12     1220.49     1200.34     26.22 o
  -3   0  12      138.90      125.46      8.15 o
  -2   0  12     2051.41     2131.40     43.57 o
  -1   0  12       97.14      109.14      5.67 o
   0   0  12       83.00       75.18      6.86 o
   1   0  12      235.53      240.44     13.53 o
   2   0  12      238.24      249.17     14.40 o
   3   0  12      396.62      408.00     19.20 o
   4   0  12      895.52      844.81     31.85 o
   5   0  12       22.70        9.60      7.85 o
   6   0  12      616.76      582.12     27.93 o
   7   0  12      459.67      458.19     26.18 o
   8   0  12        6.88       23.13     10.47 o
   9   0  12      537.29      544.59     31.42 o
  -6   1  12       18.65       13.42      5.48 o
  -5   1  12      146.89      158.11      8.29 o
  -4   1  12     1079.66     1036.76     25.76 o
  -3   1  12      331.10      319.27      9.24 o
  -2   1  12     1287.68     1268.88     25.15 o
  -1   1  12       88.86      119.84      7.14 o
   0   1  12      484.70      540.33     25.74 o
   1   1  12      701.56      762.77     24.00 o
   2   1  12        3.74        6.60      3.87 o
   3   1  12     1809.59     1681.33     48.87 o
   4   1  12      395.68      419.79     19.20 o
   5   1  12      252.73      233.89     15.71 o
   6   1  12      884.78      880.59     34.47 o
   7   1  12      132.60       98.62     13.09 o
   8   1  12      155.52      154.04     17.45 o
   9   1  12      977.77      997.10     43.20 o
  -6   2  12        9.03       11.82      5.05 o
  -5   2  12     1204.89     1148.86     22.05 o
  -4   2  12      197.26      199.36      8.23 o
  -3   2  12      227.98      230.20      7.89 o
  -2   2  12      601.38      585.68     16.06 o
  -1   2  12       92.67      100.00      4.60 o
   0   2  12      455.23      455.24     13.29 o
   1   2  12     1213.23     1350.87     26.91 o
   2   2  12       27.84       39.74      2.97 o
   3   2  12      582.35      589.10     20.07 o
   4   2  12      887.32      819.06     27.93 o
   5   2  12      132.76      121.75     11.78 o
   6   2  12     1123.80     1066.92     37.53 o
   7   2  12       54.92       51.06     10.47 o
   8   2  12     1087.08     1080.01     41.89 o
   9   2  12      337.29      352.59     24.00 o
  10   2  12      197.46      180.22     20.95 o
  -6   3  12       87.82       83.18      8.07 o
  -5   3  12      551.16      517.81     15.17 o
  -4   3  12       77.67       72.34      5.93 o
  -3   3  12      738.67      710.85     29.60 o
  -2   3  12      539.89      548.07     11.45 o
  -1   3  12      273.63      269.70      8.94 o
   0   3  12      980.89     1023.49     22.67 o
   1   3  12      865.15      863.54     25.60 o
   2   3  12       74.53       75.85      7.86 o
   3   3  12     1062.56     1112.27     15.23 o
   4   3  12       51.84       57.60      6.98 o
   5   3  12      388.74      372.22     17.45 o
   6   3  12     1273.23     1204.81     40.15 o
   7   3  12      170.49      192.44     14.84 o
   8   3  12      450.85      452.51     24.44 o
   9   3  12      508.82      477.39     26.62 o
  10   3  12      109.11      102.00     10.92 o
  -5   4  12      874.05      848.74     23.84 o
  -4   4  12       35.56       35.68      7.28 o
  -3   4  12      904.43      901.50     19.28 o
  -2   4  12      539.76      519.45     12.64 o
  -1   4  12      163.95      161.07      6.07 o
   0   4  12     1565.88     1589.52     81.38 o
   1   4  12      680.10      702.03     28.36 o
   2   4  12      277.41      327.10     13.73 o
   3   4  12      126.16      129.30      5.29 o
   4   4  12       54.82       66.37      9.38 o
   5   4  12     1196.13     1175.58     36.65 o
   6   4  12     1071.42     1049.03     35.78 o
   7   4  12       39.32       27.93      8.29 o
   8   4  12      254.27      235.15     12.02 o
   9   4  12      171.98      173.24     11.99 o
  10   4  12      160.59      144.51     11.99 o
  11   4  12     1013.86     1056.75     31.40 o
  -5   5  12      437.56      464.63     17.38 o
  -4   5  12        0.48       -2.17      5.08 o
  -3   5  12      532.72      517.42     14.26 o
  -2   5  12       28.75       31.82      5.34 o
  -1   5  12      241.48      262.45      7.70 o
   0   5  12     1486.13     1430.29     26.16 o
   1   5  12      140.66      152.84     13.96 o
   2   5  12      566.68      610.84     16.21 o
   3   5  12     2659.29     2730.31     46.86 o
   4   5  12        2.06        6.16      2.79 o
   5   5  12     2651.91     2589.53     40.66 o
   6   5  12      617.92      618.99     14.36 o
   7   5  12      317.89      291.04     12.87 o
   8   5  12      502.57      502.37     17.07 o
   9   5  12      242.37      250.05     12.95 o
  10   5  12      109.16      117.84     11.23 o
  11   5  12      748.44      796.88     26.32 o
  -4   6  12       37.84       43.16     12.74 o
  -3   6  12     1021.01     1018.13     25.65 o
  -2   6  12      436.29      452.21     15.43 o
  -1   6  12      739.96      713.72     13.28 o
   0   6  12      473.05      479.37      9.86 o
   1   6  12      129.96      139.41      4.95 o
   2   6  12      362.07      348.25      8.94 o
   3   6  12      905.54      935.05     15.30 o
   4   6  12      118.90      130.06      6.24 o
   5   6  12      719.61      738.20     15.58 o
   6   6  12      188.51      181.30      9.51 o
   7   6  12      852.81      894.83     19.28 o
   8   6  12      965.86      898.85     24.32 o
   9   6  12        5.45        1.56     12.87 o
  10   6  12      603.74      577.48     20.92 o
  11   6  12      614.56      573.84     21.80 o
  -4   7  12      201.05      190.81     15.04 o
  -3   7  12      569.25      599.33     28.64 o
  -2   7  12      137.50      136.34      7.31 o
  -1   7  12      359.50      374.11      9.75 o
   0   7  12      361.26      360.31     12.51 o
   1   7  12      231.36      221.94      6.85 o
   2   7  12     1935.36     1910.85     25.76 o
   3   7  12      101.87      101.40      5.17 o
   4   7  12      275.01      288.83      8.10 o
   5   7  12     1778.76     1815.75     45.04 o
   6   7  12       19.96       25.65      4.48 o
   7   7  12      600.54      610.29     15.56 o
   8   7  12      753.47      739.01     22.89 o
   9   7  12        0.19        5.09      5.70 o
  10   7  12      355.18      342.72     16.14 o
  11   7  12      542.45      617.81     23.09 o
  -3   8  12      880.31      911.28     22.55 o
  -2   8  12        2.81       -4.53      4.53 o
  -1   8  12     1029.90     1074.07     23.05 o
   0   8  12      398.23      398.99     11.94 o
   1   8  12      240.51      240.72      7.93 o
   2   8  12      560.76      539.57     11.19 o
   3   8  12      464.30      434.36     10.55 o
   4   8  12      951.13      965.27     17.46 o
   5   8  12     1230.80     1220.57     20.95 o
   6   8  12       59.27       59.76      5.88 o
   7   8  12      929.33      935.40     20.72 o
   8   8  12      335.57      357.71     12.56 o
   9   8  12      147.47      189.89     10.78 o
  10   8  12     1006.71     1069.53     30.30 o
  -2   9  12       23.28       20.81      6.21 o
  -1   9  12      707.78      730.22     22.38 o
   0   9  12       31.97       48.31      6.25 o
   1   9  12      171.76      184.40      7.73 o
   2   9  12      907.10      906.78     16.37 o
   3   9  12      158.03      161.87      7.43 o
   4   9  12      851.57      848.26     16.77 o
   5   9  12      523.50      552.49     16.19 o
   6   9  12      130.17      140.14      8.38 o
   7   9  12     1301.47     1371.05     27.88 o
   8   9  12      293.58      303.99     12.19 o
   9   9  12      281.46      283.53     12.15 o
  10   9  12      787.33      842.44     26.45 o
  -1  10  12      652.41      701.49     19.58 o
   0  10  12        0.01       -1.09      4.90 o
   1  10  12      546.75      560.51     16.24 o
   2  10  12      323.97      329.37     15.31 o
   3  10  12        1.10       -0.05      4.77 o
   4  10  12      614.30      636.67     14.84 o
   5  10  12      157.88      147.90      7.96 o
   6  10  12      338.72      321.13     11.96 o
   7  10  12      933.51      953.97     42.46 o
   8  10  12       23.50       26.85      6.77 o
   9  10  12      500.51      521.31     19.86 o
  10  10  12      592.04      683.53     34.69 o
   1  11  12      700.34      756.07     28.66 o
   2  11  12      203.59      195.96     10.68 o
   3  11  12      153.41      143.25      9.51 o
   4  11  12     1044.95     1026.66     23.28 o
   5  11  12      346.88      345.89     12.92 o
   6  11  12      765.15      812.53     20.98 o
   7  11  12      551.95      545.85     19.50 o
   8  11  12        5.24       -3.27      6.17 o
   9  11  12      467.85      440.22     18.93 o
   3  12  12      376.46      386.19     29.67 o
   4  12  12      372.82      377.16     14.22 o
   5  12  12        1.96       -4.99      4.99 o
   6  12  12      268.55      258.84     14.73 o
   7  12  12      714.75      799.21     27.71 o
  -3  -5  13      403.20      416.52     34.91 o
  -2  -5  13       39.53       49.03      9.55 o
  -1  -5  13      222.69      198.98     20.07 o
   0  -5  13      310.45      341.68     24.00 o
   1  -5  13      171.16      182.84     20.51 o
   2  -5  13      837.39      891.06     41.89 o
   3  -5  13      209.31      213.38     23.13 o
  -4  -4  13      427.95      411.28     19.32 o
  -3  -4  13      420.45      444.25     19.50 o
  -2  -4  13       10.02       21.59      7.13 o
  -1  -4  13      525.41      558.86     21.23 o
   0  -4  13       81.36       90.76     13.96 o
   1  -4  13       15.10       12.65      9.60 o
   2  -4  13      661.07      626.62     31.85 o
   3  -4  13      337.33      334.69     24.44 o
   4  -4  13       23.32       36.65     13.09 o
  -5  -3  13       29.77       16.68     17.89 o
  -4  -3  13       92.80      107.06     11.30 o
  -3  -3  13      383.47      407.82     22.91 o
  -2  -3  13        0.18       -4.98      5.84 o
  -1  -3  13     1061.04     1073.04     29.72 o
   0  -3  13      322.33      291.49     19.64 o
   1  -3  13      889.83      846.55     35.35 o
   2  -3  13      271.56      285.82     20.07 o
   3  -3  13        3.67        8.29      9.16 o
   4  -3  13      214.94      193.75     19.64 o
   5  -3  13      312.32      251.35     21.38 o
   6  -3  13       61.59       58.04     14.84 o
  -5  -2  13      171.39      153.14     16.04 o
  -4  -2  13      350.59      355.99     16.56 o
  -3  -2  13       24.80       41.95      8.51 o
  -2  -2  13      169.52      150.02     11.42 o
  -1  -2  13     1000.77     1097.54     29.37 o
   0  -2  13      165.04      152.29     14.40 o
   1  -2  13      470.20      517.53     24.87 o
   2  -2  13      630.05      617.46     27.93 o
   3  -2  13       10.92       14.84      8.73 o
   4  -2  13      757.81      668.08     31.42 o
   5  -2  13      239.28      256.15     20.51 o
   6  -2  13        0.79        6.55      9.60 o
   7  -2  13      244.75      205.09     21.82 o
  -6  -1  13      337.03      344.49     25.96 o
  -5  -1  13      308.28      303.79     14.83 o
  -4  -1  13      846.52      869.31     26.47 o
  -3  -1  13      409.31      403.17     12.88 o
  -2  -1  13      538.95      589.80     26.62 o
  -1  -1  13     1013.19     1028.98     27.09 o
   0  -1  13       37.58       38.46      6.50 o
   1  -1  13      496.40      558.11     24.00 o
   2  -1  13      298.97      332.95     18.33 o
   3  -1  13      367.99      324.66     19.20 o
   4  -1  13     1062.35      987.94     37.96 o
   5  -1  13      188.73      206.40     17.45 o
   6  -1  13       37.45       27.49     10.04 o
   7  -1  13      538.55      517.53     29.67 o
   8  -1  13      134.00      127.86     18.76 o
  -6   0  13       60.94       53.08      9.00 o
  -5   0  13      258.63      268.18     14.97 o
  -4   0  13      582.07      543.44     18.89 o
  -3   0  13       75.42       77.23      7.09 o
  -2   0  13      710.06      673.02     23.35 o
  -1   0  13      783.05      815.09     35.35 o
   0   0  13       19.10       12.39     13.53 o
   1   0  13     1076.74     1155.94     37.09 o
   2   0  13      638.79      601.75     24.00 o
   3   0  13      998.76      967.86     34.47 o
   4   0  13      786.86      718.70     29.24 o
   5   0  13       23.69       11.78      8.29 o
   6   0  13      223.49      167.13     17.02 o
   7   0  13      659.49      651.93     31.85 o
   8   0  13       87.62      106.91     15.71 o
  -6   1  13       22.97       20.45      5.58 o
  -5   1  13      109.84      106.22      9.51 o
  -4   1  13      241.25      231.96      8.88 o
  -3   1  13       48.32       40.68      5.98 o
  -2   1  13     1438.21     1388.58     27.47 o
  -1   1  13      805.34      817.07     19.28 o
   0   1  13      382.23      391.77     10.01 o
   1   1  13     1216.95     1306.49     38.40 o
   2   1  13      290.79      283.64     14.40 o
   3   1  13      558.16      569.02     22.25 o
   4   1  13      602.60      595.64     24.44 o
   5   1  13       58.55       42.76      9.60 o
   6   1  13      446.76      432.44     22.69 o
   7   1  13      479.55      478.70     25.75 o
   8   1  13        2.43       14.40      9.60 o
   9   1  13      566.34      536.30     31.42 o
  -5   2  13     1062.39     1012.25     22.81 o
  -4   2  13      239.67      247.98     14.05 o
  -3   2  13      335.71      335.58      9.69 o
  -2   2  13      721.59      711.66     13.93 o
  -1   2  13       61.39       66.55     10.95 o
   0   2  13      355.19      335.58     14.96 o
   2   2  13       25.87       24.87      4.80 o
   3   2  13     1462.62     1409.91     41.02 o
   4   2  13      597.71      602.62     23.13 o
   5   2  13       43.91       46.26      8.73 o
   6   2  13      577.98      513.61     24.00 o
   7   2  13      329.78      284.51     18.76 o
   8   2  13     1144.90     1080.01     42.76 o
   9   2  13      759.14      797.68     37.09 o
  -5   3  13      740.91      746.54     19.14 o
  -4   3  13      123.40      120.91      7.31 o
  -3   3  13      159.39      172.39      7.52 o
  -2   3  13      219.33      223.28      8.82 o
  -1   3  13        1.56        3.97      2.63 o
   0   3  13      965.97      964.56     27.46 o
   1   3  13     1931.05     1897.70     35.02 o
   2   3  13      181.29      193.56     11.57 o
   3   3  13     2739.87     2565.41     66.76 o
   4   3  13      393.01      403.20     17.02 o
   5   3  13      128.65      114.33     10.91 o
   6   3  13      625.96      608.30     25.75 o
   7   3  13      150.30      141.82     14.40 o
   8   3  13      255.36      263.13     19.20 o
   9   3  13     1506.59     1456.60     53.24 o
  10   3  13       10.38       17.00      7.64 o
  -5   4  13     1017.90     1018.03     27.20 o
  -4   4  13        9.61        5.87      5.89 o
  -3   4  13      817.09      811.02     18.17 o
  -2   4  13      181.28      179.23     11.39 o
  -1   4  13       97.48      103.77      5.36 o
   0   4  13      975.91      898.89     27.00 o
   1   4  13     1420.98     1323.50     34.09 o
   2   4  13      189.86      141.06     13.09 o
   3   4  13     1706.79     1658.96     32.63 o
   4   4  13      111.43       96.00      8.29 o
   5   4  13      629.69      643.64     24.00 o
   6   4  13      910.92      929.03     33.16 o
   7   4  13       71.42       68.51     10.91 o
   8   4  13      448.13      461.35     16.63 o
   9   4  13      365.56      385.80     16.28 o
  10   4  13      182.97      185.03     13.71 o
  -4   5  13       14.48       11.50      6.01 o
  -3   5  13      774.00      786.15     20.74 o
  -2   5  13       34.00       31.74      6.04 o
  -1   5  13       54.27       55.81      4.30 o
   0   5  13     1154.74     1178.83     22.47 o
   1   5  13      185.62      185.27     21.16 o
   2   5  13      976.80      936.23     21.83 o
   3   5  13     1752.70     1697.32     21.75 o
   4   5  13      294.36      301.25      7.53 o
   5   5  13     1968.61     1913.00     36.93 o
   6   5  13     1072.63     1037.68     24.01 o
   7   5  13       24.86       20.61      5.34 o
   8   5  13      454.89      403.82     15.25 o
   9   5  13      348.97      317.02     31.42 o
  10   5  13      106.33      108.87     10.95 o
  -4   6  13      304.98      306.95     13.98 o
  -3   6  13      816.20      857.68     28.36 o
  -2   6  13      179.23      166.16      9.85 o
  -1   6  13      426.78      407.24      9.77 o
   0   6  13      511.60      518.54     10.35 o
   1   6  13        9.35       17.93      2.77 o
   2   6  13      900.59      894.06     16.21 o
   3   6  13     1413.92     1402.40     19.45 o
   4   6  13       40.61       41.09      4.44 o
   5   6  13     2466.04     2442.87     39.22 o
   6   6  13      597.96      607.29     21.88 o
   7   6  13      330.43      332.70     14.18 o
   8   6  13      628.38      619.23     19.06 o
   9   6  13       49.65       72.74     11.78 o
  10   6  13      503.24      584.27     30.98 o
  -3   7  13      781.34      819.78     20.52 o
  -2   7  13        7.57        6.46      4.63 o
  -1   7  13      211.96      226.27      8.15 o
   0   7  13      555.64      556.02     11.57 o
   1   7  13       12.64       18.44      3.65 o
   2   7  13     1739.73     1691.59     23.47 o
   3   7  13      145.34      153.95      7.24 o
   4   7  13      634.29      624.42     17.01 o
   5   7  13     1227.97     1190.45     22.50 o
   6   7  13      118.45      137.05      7.65 o
   7   7  13      251.79      276.16     10.37 o
   8   7  13     1289.78     1311.06     31.54 o
   9   7  13       42.62       41.66      7.55 o
  10   7  13      788.60      882.03     29.24 o
  -2   8  13       35.50       25.10      5.97 o
  -1   8  13      693.46      676.64     17.29 o
   0   8  13      419.75      449.82     13.84 o
   1   8  13       93.21      112.45      7.30 o
   2   8  13      509.62      531.79     11.09 o
   3   8  13      167.84      178.16      6.99 o
   4   8  13     1180.96     1170.51     20.08 o
   5   8  13     1317.06     1406.34     26.30 o
   6   8  13       32.91       36.05      5.05 o
   7   8  13      806.42      859.12     26.87 o
   8   8  13      325.65      333.30     12.22 o
   9   8  13       11.31       24.26     13.09 o
  10   8  13      831.82      837.73     26.32 o
  -1   9  13      854.91      858.28     21.09 o
   0   9  13       47.05       37.93      6.68 o
   1   9  13      157.15      149.23      8.69 o
   2   9  13     1010.96     1030.55     17.87 o
   3   9  13      209.24      208.25      7.76 o
   4   9  13     1260.01     1284.92     22.35 o
   5   9  13      706.96      658.07     16.26 o
   6   9  13      354.97      355.14     13.39 o
   7   9  13     1236.89     1293.30     26.65 o
   8   9  13      455.08      495.13     15.33 o
   9   9  13       44.37       63.91     17.45 o
  10   9  13      839.84      933.17     28.26 o
   0  10  13       17.40       11.36      5.63 o
   1  10  13      650.87      700.15     18.42 o
   2  10  13      543.70      518.13     15.05 o
   3  10  13       64.48       62.65     10.84 o
   4  10  13      412.78      417.75     12.96 o
   5  10  13       52.26       53.84      6.40 o
   6  10  13      466.73      488.93     16.90 o
   7  10  13      733.53      726.66     21.98 o
   8  10  13      147.85      162.70     12.02 o
   9  10  13      355.81      348.69     16.32 o
   2  11  13      494.37      493.47     15.56 o
   3  11  13      132.77      131.09      9.12 o
   4  11  13      996.64      996.90     22.77 o
   5  11  13      146.26      141.20      9.52 o
   6  11  13      921.60      915.26     25.65 o
   7  11  13      390.50      386.18     17.24 o
   8  11  13        6.54       13.96      6.79 o
  -3  -4  14      754.31      771.06     39.71 o
  -2  -4  14       41.86       65.47     19.42 o
  -1  -4  14      422.54      403.20     25.31 o
   0  -4  14       75.51      100.36     14.84 o
   1  -4  14      177.63      233.46     20.07 o
   2  -4  14      624.06      693.83     34.91 o
   3  -4  14      187.19      186.33     20.95 o
  -4  -3  14      309.52      328.49     16.98 o
  -3  -3  14      314.73      332.51     16.67 o
  -2  -3  14       18.81       22.00      7.39 o
  -1  -3  14      661.74      685.19     23.17 o
   0  -3  14      482.41      496.59     26.62 o
   1  -3  14      497.67      420.66     24.44 o
   2  -3  14      273.79      294.55     20.95 o
   3  -3  14       38.28       48.44     12.65 o
   4  -3  14      216.78      184.15     20.07 o
   5  -3  14      427.74      447.28     28.80 o
  -4  -2  14      125.11      159.52     19.85 o
  -3  -2  14      125.03      121.72     11.42 o
  -2  -2  14       17.06       11.18      6.39 o
  -1  -2  14      781.90      775.05     23.92 o
   0  -2  14      167.32      175.42     16.58 o
   1  -2  14      271.01      270.11     18.76 o
   2  -2  14      524.17      528.01     26.18 o
   3  -2  14        0.44        0.87      8.29 o
   4  -2  14      605.16      576.01     29.67 o
   5  -2  14      231.79      195.49     20.07 o
   6  -2  14       43.19       48.00     13.09 o
  -5  -1  14      751.34      709.97     38.84 o
  -4  -1  14      336.75      346.80     12.94 o
  -3  -1  14        2.41        8.14      6.37 o
  -2  -1  14      359.64      382.76     16.14 o
  -1  -1  14      799.42      886.73     25.29 o
   0  -1  14       95.78       94.96      9.01 o
   1  -1  14      599.81      616.15     26.62 o
   2  -1  14      425.82      414.55     21.82 o
   3  -1  14       37.61       34.04      9.60 o
   4  -1  14      525.82      500.08     25.31 o
   5  -1  14      242.91      238.69     19.20 o
   6  -1  14      211.06      193.31     20.07 o
   7  -1  14      488.65      483.93     29.24 o
  -5   0  14       38.82       39.91      8.60 o
  -4   0  14      866.81      843.17     25.99 o
  -3   0  14       45.80       26.86      6.69 o
  -2   0  14      633.50      676.52     21.84 o
  -1   0  14      725.62      725.03     21.49 o
   0   0  14       90.40       75.02      7.74 o
   1   0  14      272.09      255.71     15.71 o
   2   0  14      182.43      188.51     13.96 o
   3   0  14      210.21      181.97     14.40 o
   4   0  14      730.47      719.57     30.11 o
   5   0  14       80.91       76.80     11.78 o
   6   0  14      444.11      469.10     26.18 o
   7   0  14      392.44      356.95     24.00 o
   8   0  14        1.57        6.98     10.47 o
  -5   1  14      317.05      356.36     16.98 o
  -4   1  14        4.12        6.76      5.27 o
  -3   1  14       55.60       63.45      8.49 o
  -2   1  14      570.45      586.28     47.35 o
  -1   1  14      611.72      635.34     18.72 o
   0   1  14       99.57      102.80      7.73 o
   1   1  14     1226.64     1306.05     39.71 o
   2   1  14      401.07      447.28     19.20 o
   3   1  14      437.90      469.97     20.51 o
   4   1  14     1208.16     1073.90     37.09 o
   5   1  14        1.40       -2.18      6.98 o
   6   1  14      424.40      369.17     21.82 o
   7   1  14      441.10      462.11     26.18 o
   8   1  14       84.10       87.71     15.27 o
  -4   2  14      100.29      117.07      7.90 o
  -3   2  14      150.63      137.24      7.20 o
  -2   2  14      679.18      667.96     23.11 o
  -1   2  14       41.99       45.39      5.15 o
   0   2  14      233.08      241.79     19.64 o
   1   2  14      696.09      702.55     22.25 o
   3   2  14      434.13      400.59     17.02 o
   4   2  14      359.93      366.99     17.45 o
   5   2  14       50.00       33.16      8.29 o
   6   2  14      413.40      384.00     20.95 o
   7   2  14      365.39      308.95     20.07 o
   8   2  14      791.94      771.06     35.35 o
   9   2  14      593.11      620.52     33.16 o
  -4   3  14      169.18      159.68      8.95 o
  -3   3  14      233.34      245.56      8.68 o
  -2   3  14      501.15      479.67     11.08 o
  -1   3  14        3.02        1.50      2.89 o
   0   3  14      463.23      461.65     18.34 o
   1   3  14      763.74      773.24     33.60 o
   3   3  14     1614.03     1544.31     42.76 o
   4   3  14      486.50      457.75     18.76 o
   5   3  14       14.52       17.02      6.55 o
   6   3  14      504.86      531.93     24.00 o
   7   3  14      108.47      108.22     13.53 o
   8   3  14      499.38      503.57     27.05 o
   9   3  14     1087.45     1049.90     43.64 o
  -4   4  14       69.81       68.32      7.83 o
  -3   4  14      258.06      239.10     10.31 o
  -2   4  14      205.18      214.57      8.08 o
  -1   4  14        0.38        0.14      5.73 o
   0   4  14      713.20      686.41     33.16 o
   1   4  14      571.64      552.11     20.06 o
   2   4  14      300.34      254.83     13.73 o
   4   4  14       39.78       33.60      6.55 o
   5   4  14      307.88      316.37     16.15 o
   6   4  14      885.34      835.21     30.98 o
   7   4  14      166.38      158.84     15.27 o
   8   4  14      475.54      446.84     24.44 o
   9   4  14      259.02      247.52     19.85 o
  -3   5  14      896.68      941.94     23.35 o
  -2   5  14       91.94      106.96      6.78 o
  -1   5  14      114.18      111.06      8.59 o
   0   5  14      572.27      572.55     21.91 o
   1   5  14      488.64      487.32     20.05 o
   2   5  14        4.68       14.66      5.20 o
   3   5  14      609.47      658.59     22.47 o
   4   5  14       23.69       23.85      3.70 o
   5   5  14      767.50      703.82     19.85 o
   6   5  14     1286.17     1275.19     35.35 o
   7   5  14        1.84       -4.40      4.40 o
   8   5  14      542.66      537.45     18.00 o
   9   5  14      120.80      124.70     10.92 o
  10   5  14      168.76      174.12     13.40 o
  -3   6  14      421.80      476.34     16.58 o
  -2   6  14      285.24      289.59     11.54 o
  -1   6  14      280.35      274.51      9.31 o
   0   6  14     1231.42     1225.01     18.55 o
   1   6  14        5.11       14.78      4.47 o
   2   6  14     1254.09     1247.29     27.79 o
   3   6  14        3.98        8.42      4.41 o
   4   6  14       37.83       47.60      3.90 o
   5   6  14      811.38      848.95     19.68 o
   6   6  14      680.03      660.79     17.69 o
   7   6  14       79.52       84.38      7.70 o
   8   6  14     1234.81     1234.75     53.67 o
   9   6  14       90.83       85.37      9.20 o
  10   6  14      239.85      249.55     17.67 o
  -2   7  14       14.09       19.45      5.43 o
  -1   7  14      250.82      253.80      9.95 o
   0   7  14      869.83      896.61     15.81 o
   1   7  14       30.68       33.89      4.90 o
   2   7  14      983.14     1010.17     15.95 o
   3   7  14      780.89      842.51     13.89 o
   4   7  14       77.66       69.76      5.48 o
   5   7  14      554.18      597.76     14.06 o
   6   7  14       84.28       92.24     10.35 o
   7   7  14      275.06      272.05     25.31 o
   8   7  14      807.25      795.28     22.91 o
   9   7  14        4.62       -3.27      5.55 o
  -1   8  14      374.39      425.88     14.40 o
   0   8  14      623.02      614.92     15.54 o
   1   8  14       55.68       51.57      5.06 o
   2   8  14      906.23      958.83     16.27 o
   3   8  14       55.00       59.61      4.51 o
   4   8  14      334.79      348.12      9.52 o
   5   8  14      341.43      351.21     10.85 o
   6   8  14       45.46       53.12     13.04 o
   7   8  14      510.13      588.46     20.51 o
   8   8  14      635.28      744.11     52.15 o
   9   8  14        0.32        4.72      6.15 o
   0   9  14      227.56      234.65     12.42 o
   1   9  14      301.05      314.20     11.29 o
   2   9  14      819.57      791.01     17.86 o
   3   9  14      119.98      135.74      7.28 o
   4   9  14      500.41      512.71     11.52 o
   5   9  14      589.30      642.21     15.96 o
   6   9  14       13.27       20.62      4.97 o
   7   9  14      432.15      460.39     14.43 o
   8   9  14      187.54      162.38      9.99 o
   9   9  14       47.91       38.78      7.70 o
   1  10  14      719.89      781.55     25.69 o
   2  10  14      822.03      841.31     20.01 o
   3  10  14       21.42       17.62      5.29 o
   4  10  14      619.14      658.97     16.78 o
   5  10  14      243.57      236.42     11.54 o
   6  10  14      151.20      152.52     10.44 o
   7  10  14      293.37      309.36     13.98 o
   8  10  14      165.83      205.50     13.36 o
   4  11  14      502.91      526.37     17.87 o
   5  11  14      264.14      276.26     13.36 o
   6  11  14      190.10      189.06     12.33 o
  -1  -3  15      356.78      376.15     24.00 o
   0  -3  15      344.40      401.90     24.44 o
   1  -3  15      278.95      264.44     20.51 o
   2  -3  15      405.73      411.93     25.75 o
   3  -3  15       44.41       46.26     12.65 o
  -3  -2  15      165.80      174.98     21.82 o
  -2  -2  15       42.41       33.07      8.07 o
  -1  -2  15      550.73      561.61     27.05 o
   0  -2  15       68.48       60.22     11.78 o
   1  -2  15      106.99       76.80     12.65 o
   2  -2  15      144.45      113.89     14.84 o
   3  -2  15       92.98       93.82     14.40 o
   4  -2  15      155.42      169.75     18.33 o
  -3  -1  15        8.22        2.18      8.95 o
  -2  -1  15      201.97      217.78     13.52 o
  -1  -1  15      502.63      528.28     19.37 o
   0  -1  15       18.70       30.98      9.16 o
   1  -1  15      407.79      404.95     21.82 o
   2  -1  15      436.14      390.99     21.38 o
   3  -1  15        4.30       12.65      8.73 o
   4  -1  15      251.09      243.49     18.33 o
   5  -1  15      289.42      277.97     21.38 o
   6  -1  15       16.40        6.11     10.04 o
  -3   0  15       37.43       53.41      6.39 o
  -2   0  15      344.75      347.15     15.30 o
  -1   0  15      729.97      797.13     23.58 o
   0   0  15       58.49       66.76     10.04 o
   1   0  15      305.55      336.44     18.33 o
   2   0  15      143.09      132.66     13.09 o
   3   0  15       30.23       38.84      9.60 o
   4   0  15      426.12      427.64     22.69 o
   5   0  15      230.81      216.87     17.89 o
   6   0  15      176.57      176.73     18.33 o
  -3   1  15      150.02      163.99     15.49 o
  -2   1  15      442.34      467.23     24.22 o
  -1   1  15      570.88      605.83     19.12 o
   0   1  15      347.60      367.41     14.20 o
   1   1  15      678.05      743.14     26.62 o
   3   1  15      101.72       72.44     10.04 o
   4   1  15     1162.68     1076.96     37.96 o
   5   1  15       71.60       82.47     12.22 o
   6   1  15      425.44      383.13     22.69 o
   7   1  15      438.39      418.91     25.75 o
  -3   2  15        2.95        4.34      5.12 o
  -2   2  15      596.39      566.99     33.60 o
  -1   2  15      179.45      184.72      9.93 o
   0   2  15      126.61      127.04      6.13 o
   1   2  15      714.13      768.44     24.87 o
   2   2  15       51.17       53.24      7.42 o
   3   2  15      503.78      513.61     20.95 o
   4   2  15      465.23      433.75     20.07 o
   5   2  15       44.57       23.13      8.73 o
   6   2  15      424.47      394.04     21.82 o
   7   2  15      819.22      843.94     35.78 o
   8   2  15       72.62       93.82     15.27 o
  -3   3  15       49.12       36.75      5.30 o
  -2   3  15      753.64      776.57     26.27 o
  -1   3  15      133.60      150.36      7.74 o
   0   3  15      468.53      538.48     29.67 o
   3   3  15      831.11      861.39     27.49 o
   4   3  15      447.48      430.26     18.76 o
   5   3  15        8.46        2.18      6.55 o
   6   3  15      410.42      351.28     19.64 o
   7   3  15      106.91      108.66     13.96 o
   8   3  15      175.08      171.49     17.89 o
  -3   4  15      150.84      137.77      9.07 o
  -2   4  15      757.93      787.22     16.96 o
  -1   4  15       83.85      106.40      5.47 o
   0   4  15      593.44      663.72     33.60 o
   4   4  15       52.81       65.46      7.85 o
   5   4  15      231.26      226.91     13.96 o
   6   4  15      666.40      742.26     29.24 o
   7   4  15      120.86      144.87     15.27 o
   8   4  15      720.18      757.54     33.16 o
   9   4  15      797.55      795.52     30.55 o
  -2   5  15      522.60      563.34     15.53 o
  -1   5  15       53.80       51.38      7.69 o
   0   5  15      940.70      983.57     43.64 o
   1   5  15      690.78      717.98     57.82 o
   2   5  15       99.81       86.75     10.13 o
   4   5  15       22.31       23.62      3.66 o
   5   5  15      755.71      757.20     18.17 o
   6   5  15     1095.40     1066.26     42.55 o
   7   5  15        0.75        3.10      4.72 o
   8   5  15      582.14      573.68     19.19 o
   9   5  15      188.86      165.33     12.24 o
  -2   6  15      301.12      308.78     11.80 o
  -1   6  15      134.85      121.54      7.08 o
   0   6  15     1164.40     1235.86     18.85 o
   1   6  15      202.49      221.76     15.31 o
   2   6  15      507.60      531.79     24.75 o
   3   6  15        4.17       -1.99      6.01 o
   4   6  15       28.66       30.15      3.98 o
   5   6  15      619.51      597.74     16.58 o
   6   6  15      601.07      620.04     17.07 o
   7   6  15       72.86       58.32      7.20 o
   8   6  15     1421.22     1403.83     33.35 o
   9   6  15      125.04      140.49     11.23 o
  -1   7  15      345.14      349.01     11.35 o
   0   7  15     1460.50     1530.11     27.28 o
   1   7  15        5.88       11.21      4.81 o
   2   7  15     1560.58     1641.01     23.20 o
   3   7  15      720.23      708.79     13.25 o
   4   7  15      314.43      340.66      8.91 o
   5   7  15      531.39      543.92     13.28 o
   6   7  15      179.67      195.95      9.94 o
   7   7  15      180.22      198.17     10.87 o
   8   7  15      657.73      679.05     21.05 o
   9   7  15        8.08        5.67      6.17 o
   0   8  15      604.47      614.63     15.50 o
   1   8  15        1.40        4.81      4.08 o
   2   8  15     1131.40     1193.26     37.49 o
   3   8  15      274.61      315.29      8.57 o
   4   8  15      244.22      258.39      8.43 o
   5   8  15      708.51      739.06     16.60 o
   6   8  15       48.22       38.45      7.42 o
   7   8  15      781.78      780.17     42.33 o
   8   8  15      341.80      326.32     14.41 o
   1   9  15      261.80      283.69     10.86 o
   2   9  15      666.16      721.35     26.34 o
   3   9  15       49.23       38.90      5.28 o
   4   9  15      443.40      438.85     14.40 o
   5   9  15      743.28      749.02     23.35 o
   6   9  15       26.37       34.51      6.27 o
   7   9  15      471.46      514.19     17.38 o
   8   9  15      294.67      360.53     15.34 o
   3  10  15       24.02       18.24      5.35 o
   4  10  15      698.85      727.77     20.12 o
   5  10  15      406.19      405.60     14.77 o
   6  10  15      232.30      252.08     12.30 o
  -1  -1  16      418.95      465.60     24.00 o
   0  -1  16        8.63       10.04      8.29 o
   1  -1  16      361.27      356.08     20.95 o
   2  -1  16      613.71      633.61     29.24 o
   3  -1  16       50.45       69.38     12.65 o
   4  -1  16      321.31      307.20     21.82 o
  -2   0  16      347.95      378.53     16.56 o
  -1   0  16      758.69      721.93     30.11 o
   0   0  16       55.74       53.67     10.04 o
   1   0  16      550.03      588.22     25.75 o
   2   0  16      404.36      423.28     21.82 o
   3   0  16       23.13       20.95      9.16 o
   4   0  16      907.25      938.63     37.53 o
   5   0  16      189.38      185.46     18.33 o
  -2   1  16      412.04      422.91     12.99 o
  -1   1  16      505.64      558.88     18.85 o
   0   1  16       11.97       20.07      7.42 o
   1   1  16      581.84      654.12     25.75 o
   2   1  16       77.22       83.78     10.47 o
   3   1  16      160.34      152.29     13.96 o
   4   1  16     1237.21     1280.74     44.07 o
   5   1  16      129.85      121.75     14.84 o
   6   1  16      546.08      563.35     28.80 o
  -2   2  16     1026.82     1116.72     29.77 o
  -1   2  16      329.07      353.38     18.33 o
   0   2  16      420.65      461.01     15.65 o
   1   2  16      637.31      680.73     24.44 o
   2   2  16        3.52       -0.44      5.67 o
   3   2  16      543.39      582.99     23.13 o
   4   2  16      757.98      840.45     31.42 o
   5   2  16        1.35       -1.31      7.42 o
   6   2  16      920.20      922.05     37.09 o
   7   2  16      490.06      460.37     26.18 o
  -2   3  16      855.04      918.95     25.82 o
  -1   3  16      120.62      120.13     15.27 o
   0   3  16      264.72      267.48     10.76 o
   2   3  16        9.18       12.22      4.80 o
   3   3  16      700.90      704.30     24.44 o
   4   3  16      644.36      599.13     24.00 o
   5   3  16       99.67      109.53     12.22 o
   6   3  16      671.39      635.79     27.93 o
   7   3  16      169.03      176.73     17.45 o
  -1   4  16       14.13        6.11      5.67 o
   4   4  16      156.56      152.29     11.35 o
   5   4  16      338.40      368.73     18.33 o
   6   4  16      558.22      526.26     24.00 o
   7   4  16       11.26       14.40      9.16 o
  -1   5  16      331.80      348.29     10.37 o
   0   5  16      675.95      775.86     39.27 o
   4   5  16      210.03      215.33     25.75 o
   5   5  16      618.90      616.90     26.40 o
   6   5  16      782.45      770.36     19.94 o
   7   5  16       17.70       19.04     10.25 o
   8   5  16      897.94      902.22     44.51 o
   0   6  16     1177.58     1203.31     29.38 o
   1   6  16      329.85      320.68     28.17 o
   4   6  16        4.69        5.55      6.55 o
   5   6  16      464.47      514.09     14.10 o
   6   6  16      436.46      445.18     14.41 o
   7   6  16       65.33       84.19      8.14 o
   8   6  16      962.14      947.13     25.65 o
   0   7  16      328.48      337.72     15.74 o
   1   7  16       14.17        9.60      5.07 o
   2   7  16      340.75      317.09     18.68 o
   3   7  16      338.03      358.26     27.05 o
   4   7  16       69.33       64.95      5.22 o
   5   7  16      496.46      504.11     14.10 o
   6   7  16      255.75      229.35     10.44 o
   7   7  16      249.37      238.21     11.68 o
   2   8  16     1225.36     1277.50     23.20 o
   3   8  16      240.66      262.87     15.93 o
   4   8  16      213.08      226.46      8.33 o
   5   8  16      448.01      517.89     25.75 o
   6   8  16      130.23      157.44      9.43 o
   7   8  16      264.22      280.51     12.74 o
   4   9  16      162.50      172.50      8.88 o
   5   9  16      705.83      749.96     19.50 o
   6   9  16       72.74       73.61      7.52 o
   0   1  17        1.76       -0.87      6.98 o
   1   1  17      500.42      573.82     24.44 o
   2   1  17      147.51      130.91     13.09 o
   3   1  17       43.86       34.47      9.60 o
   4   1  17      495.70      449.02     23.56 o
   0   2  17       78.83       73.75      9.16 o
   1   2  17      417.33      475.20     20.07 o
   2   2  17       25.03       23.13      7.42 o
   3   2  17      220.34      214.69     14.40 o
   4   2  17      309.37      319.42     18.33 o
   5   2  17        6.94        6.11      8.29 o
   0   3  17      375.78      408.44     17.02 o
   2   3  17       10.52       19.20      5.67 o
   3   3  17      293.37      319.86     15.71 o
   4   3  17      322.24      300.66     16.58 o
   5   3  17       37.94       36.65      9.16 o
   4   4  17      310.96      328.15     16.15 o
   5   4  17       55.22       48.00      8.73 o
   6   4  17      178.52      186.33     14.84 o
   4   5  17      428.63      389.17     10.68 o
   5   5  17      137.59      133.77      7.64 o
   6   5  17      292.06      265.94     11.23 o
   1   6  17      124.82      119.13     18.33 o
   4   6  17        0.33        3.93      5.67 o
   5   6  17      170.23      163.10      8.73 o
   6   6  17      313.69      325.33     12.24 o
   4   7  17       10.36       17.02      6.11 o
   5   7  17      300.25      306.95     10.37 o
 
